# Supplementary material for: Turning dead leaves into an active multifunctional material as evaporator, photocatalyst, and bioplastic
Source: Nat Commun. 2023 Mar 2;14:1203. doi: 10.1038/s41467-023-36783-8 (PMC9981597; doi:10.1038/s41467-023-36783-8)
Supplement: Supplementary file 3 — Supplementary Data 1 [file 41467_2023_36783_MOESM3_ESM.txt]

 C                  1.00858939   -0.56221963    1.61493697
 C                 -2.33228910   -2.03474885   -2.81304681
 C                  1.34223837    0.91111079    1.15314803
 C                 -1.16077949   -3.06835044   -2.77028974
 C                 -2.22665307   -3.98835826    2.34072438
 C                 -4.31581495    0.78307538    0.58241540
 C                 -3.76819504   -4.28434515    2.37929437
 C                 -5.81269018    0.48859364    0.22586388
 O                  1.81683228   -1.49201605    1.88482845
 O                 -3.43202781   -2.41290282   -2.21580453
 O                  2.50369248    1.22669971    0.97759302
 O                 -1.32332678   -3.91295503   -1.81088730
 O                 -0.24508626   -0.88289128    1.64808768
 O                 -2.32856736   -0.87450789   -3.27352389
 O                  0.29671989    1.59703138    0.96960486
 O                 -0.20966332   -3.02470055   -3.52145916
 O                 -1.34026287   -4.09359431    3.21772283
 O                 -3.92165677    1.49117980    1.53533989
 O                 -1.83321100   -3.51824448    1.19055041
 O                 -3.42736336    0.19335571   -0.15453934
 O                 -4.43180625   -3.98274732    3.35700467
 O                 -6.58675447    0.18598827    1.12676837
 O                 -4.19106285   -4.71250165    1.25649583
 O                 -6.03949724    0.50439401   -1.02234668
 O                 -5.25934139   -1.67431980    2.35918022
 O                 -5.42469187   -3.01840042    0.03788496
 O                 -3.04967164   -0.29739352    3.05555627
 O                 -6.29952748   -1.57062698   -2.19220558
 Ca                 0.23259657   -3.07636980    1.95028374
 Ca                -1.73372900    0.73995547    1.29866825
 Ca                -3.17349588   -3.83786232   -0.54913424
 Ca                -4.26154967   -0.30934011   -2.22836340
 H                 -5.97310164   -0.99672405    2.42053550
 H                 -5.86141730   -3.74689903    0.54968819
 H                 -5.47506589   -2.38613111    2.99906790
 H                 -5.41048139   -2.27191597    0.72009780
 H                 -3.73298040    0.30821708    3.40318149
 H                 -7.02692585   -1.03537044   -1.78470461
 H                 -3.55591697   -1.12357490    2.85227077
 H                 -6.25916777   -2.37898950   -1.62698974
 C                 -4.46146240    3.82145297   -0.93492757
 C                 -3.58346361    4.68580956   -0.28660246
 C                 -2.24653652    4.73370578   -0.71487736
 C                 -1.82898617    4.00044139   -1.83177792
 C                 -2.70806096    3.13731385   -2.49372176
 C                 -4.00792396    3.00959047   -2.00570435
 H                 -3.93206087    5.32348762    0.52219765
 H                 -0.79862899    4.09698810   -2.18572546
 H                 -2.37854370    2.55440889   -3.35453045
 O                 -4.84642123    2.05090738   -2.56998956
 H                 -5.78724305    2.16105598   -2.14587200
 O                 -5.80738724    3.66973647   -0.66195828
 C                 -6.20045434    3.77378411    0.73267486
 H                 -6.21174618    4.82488158    1.03030545
 H                 -7.21694758    3.35601209    0.70945250
 H                 -5.54585673    3.16746199    1.37101587
 C                 -1.24152203    5.55037744    0.07723876
 H                 -1.73153730    6.35283817    0.67864284
 C                 -0.39945446    4.59637550    0.96723203
 H                 -0.00959041    3.71430620    0.39095169
 C                 -1.09518547    4.12512460    2.25605326
 H                 -1.60498612    4.94290485    2.79057552
 H                 -0.35056912    3.64854013    2.92795297
 O                 -2.05287802    3.07058824    2.01594999
 H                 -2.88556315    3.45359053    1.63306242
 O                  0.68293333    5.43530510    1.45233116
 O                 -0.42193255    6.29711062   -0.81298353
 H                  0.40305619    5.79795815   -1.05442602
 C                  1.98884091    5.02015207    1.23746616
 C                  2.48502813    4.37173027    0.07925170
 C                  2.86860459    5.40953808    2.25486009
 C                  3.85080544    4.09723958   -0.03354399
 C                  4.23495251    5.14743943    2.12189307
 H                  2.47215793    5.91473371    3.13347853
 C                  4.72056978    4.49150649    0.98816916
 H                  4.24075617    3.56019053   -0.90227006
 H                  4.91960039    5.44976884    2.91193828
 H                  5.78435692    4.26864714    0.89808024
 O                  1.55473672    4.07899060   -0.90407947
 C                  1.83994554    2.93066462   -1.74976613
 H                  2.38821528    2.14831392   -1.19779239
 H                  0.84131525    2.56589158   -2.01628953
 H                  2.39917629    3.27792342   -2.62033132
 C                  4.32183817   -4.01811921    0.21577511
 H                  5.29548599   -4.40149652   -0.18217010
 C                  3.15594444   -4.58073722   -0.61991638
 H                  2.61123096   -5.34091596    0.00090882
 C                  2.12041291   -3.58369249   -1.19397780
 H                  1.81734043   -3.90931072   -2.22059929
 C                  4.34133995   -2.48000408    0.31921101
 H                  3.74262020   -2.05743654    1.15611096
 C                  2.50753764   -2.09219437   -1.19782909
 H                  1.94638639   -1.54645974   -0.40451536
 O                  3.91670046   -1.93021101   -0.94896877
 O                  5.71293143   -2.13124379    0.38069086
 O                  4.07181580   -4.53883328    1.53560753
 H                  4.90029957   -4.52825710    2.06207223
 O                  3.81580495   -5.23460380   -1.71469433
 H                  3.21991639   -5.88093727   -2.14648980
 O                  0.95727406   -3.74045135   -0.33171171
 H                  0.16396437   -4.00219023   -0.92924472
 C                  2.31341133   -1.36678734   -2.54167701
 H                  3.20238476   -1.47785951   -3.18920627
 H                  1.40196788   -1.70440189   -3.08290703
 O                  2.05801953    0.01346442   -2.27986603
 H                  2.88085423    0.45742140   -1.91208174
 C                  6.06459300   -0.76308600    0.73999478
 H                  6.03349457   -0.69943237    1.85032063
 C                  7.50218676   -0.68687710    0.16591160
 H                  7.62939949   -1.44263178   -0.64762856
 C                  5.10616857    0.29617368    0.14886766
 H                  4.03034271   -0.00755020    0.20818267
 C                  5.49800900    0.56172580   -1.31773304
 H                  5.42424312   -0.38796256   -1.91219337
 C                  6.92287309    1.14168869   -1.37581066
 H                  6.99894481    2.24247163   -1.25797590
 C                  8.57524260   -0.83614286    1.25629965
 H                  8.70764566    0.10887776    1.81757194
 H                  8.34335766   -1.66975618    1.94688251
 O                  7.79696379    0.62365342   -0.38247752
 O                  9.81983950   -1.23184581    0.67477051
 H                 10.15091861   -0.51960837    0.08360854
 O                  4.54861152    1.50072372   -1.85281168
 H                  4.75505781    1.65381055   -2.80711567
 O                  5.30795050    1.44952520    0.96440363
 H                  4.43143204    1.92015541    1.08377180
 O                  7.44158433    0.74031691   -2.64521838
 H                  8.41582314    0.65174425   -2.61519585
