# Supplementary material for: Turning dead leaves into an active multifunctional material as evaporator, photocatalyst, and bioplastic
Source: Nat Commun. 2023 Mar 2;14:1203. doi: 10.1038/s41467-023-36783-8 (PMC9981597; doi:10.1038/s41467-023-36783-8)
Supplement: Supplementary file 4 — Supplementary Data 2 [file 41467_2023_36783_MOESM4_ESM.txt]

 C                 -4.41749160   -0.11022491    0.91761424
 C                 -3.03022866   -0.13405053    0.90716463
 C                 -2.33828500    0.36678711    2.02826147
 C                 -3.02825704    0.84701221    3.14255252
 C                 -4.42951347    0.86041772    3.16387442
 C                 -5.12290974    0.38569101    2.05298343
 H                 -2.47691250   -0.52738212    0.04741552
 H                 -2.46708592    1.19850474    4.01080290
 H                 -4.97925022    1.22656553    4.02881495
 O                 -6.49299283    0.42037777    2.09057555
 H                 -6.87748006    0.01088411    1.26322813
 O                 -5.27063782   -0.48875665   -0.10257046
 C                 -4.74227353   -1.38274252   -1.11386678
 H                 -4.26909721   -2.26129494   -0.65625847
 H                 -5.64539243   -1.66038850   -1.66775407
 H                 -4.03392093   -0.84391080   -1.75213280
 C                 -0.83242216    0.38771492    1.99977571
 H                 -0.41817800   -0.36899866    1.28404331
 C                 -0.26458073    1.78919553    1.66661077
 H                 -0.10002985    2.38339607    2.58895271
 C                 -1.05763401    2.57032056    0.60778056
 H                 -1.89838187    3.13083099    1.05785282
 H                 -1.44266833    1.91409259   -0.20198977
 O                 -0.23058569    3.58363534    0.02865192
 H                  0.58276328    3.15752473   -0.36262102
 O                  1.02386042    1.51967804    1.00437697
 O                 -0.39004161    0.04411321    3.32649716
 H                  0.55507334   -0.24406723    3.28253329
 C                  2.15335041    1.83282116    1.74752455
 C                  2.94266348    0.76041971    2.24081062
 C                  2.56657307    3.15337629    1.91113265
 C                  4.17119593    1.02230779    2.84873782
 C                  3.79211838    3.40865137    2.53851941
 H                  1.93477451    3.96664169    1.54502000
 C                  4.58467917    2.35330654    2.99466375
 H                  4.80003839    0.21519679    3.21520715
 H                  4.12460717    4.43745873    2.66861279
 H                  5.54038250    2.56211457    3.47656001
 O                  2.36332201   -0.47771909    2.06345289
 C                  3.17432654   -1.65486917    2.31216346
 H                  3.63543754   -1.62336915    3.30081790
 H                  2.41866614   -2.45882320    2.25494496
 H                  3.90884392   -1.76720736    1.50263857
 C                  2.20621966   -2.73491359   -1.12082493
 H                  2.16176221   -2.80756644   -2.23847665
 C                  1.91997988   -4.11270441   -0.49146794
 H                  2.78774602   -4.41450080    0.14766722
 C                  0.60941858   -4.23938868    0.32223909
 H                  0.20858009   -5.27890967    0.22442198
 C                  1.31300252   -1.57174693   -0.64744242
 H                  1.84391353   -0.79743962   -0.02925581
 C                 -0.44190196   -3.17103102   -0.01771678
 H                 -1.23153332   -3.11436603    0.77823075
 O                  0.19275421   -1.88526290    0.15513848
 O                  0.81852583   -1.02696213   -1.88936148
 O                  3.55061457   -2.42957529   -0.71839972
 H                  3.88754360   -1.64101141   -1.23008118
 O                  1.74311861   -5.05319067   -1.56250266
 H                  2.61289513   -5.35109421   -1.90437620
 O                  0.94811364   -4.13584685    1.70615659
 H                  1.06660106   -3.17504905    1.95935725
 C                 -1.08064403   -3.29795951   -1.40436496
 H                 -0.37110270   -3.05322748   -2.21861419
 H                 -1.51428083   -4.30044610   -1.57758931
 O                 -2.20584586   -2.41859830   -1.48064372
 H                 -1.90859703   -1.47455324   -1.30249580
 C                  0.42640519    0.35513664   -1.82030807
 H                  0.16674564    0.63750505   -0.76424230
 C                  1.60391190    1.19797528   -2.35255660
 H                  1.87533009    0.92042396   -3.39343557
 C                 -0.83180473    0.47326505   -2.70148061
 H                 -0.99393552   -0.46244327   -3.29278634
 C                 -0.80510451    1.70682877   -3.63267574
 H                 -0.43594069    1.43641644   -4.65255934
 C                  0.00917470    2.90560987   -3.09099937
 H                 -0.55746509    3.61923901   -2.44854304
 C                  2.83504344    1.18829692   -1.43326302
 H                  3.21347404    2.21388671   -1.26160852
 H                  2.62811101    0.70772249   -0.44839688
 O                  1.16306455    2.57885831   -2.31382605
 O                  3.85896137    0.35443191   -1.98410992
 H                  4.26670356    0.76869757   -2.77173158
 O                 -2.18304951    2.08740527   -3.71770933
 H                 -2.30387002    2.80049614   -4.38644179
 O                 -1.90923644    0.56041383   -1.75611632
 H                 -2.69092803    1.04712874   -2.14336645
 O                  0.50028882    3.54090164   -4.26615790
 H                  1.24411364    4.14707588   -4.05263231
