# Supplementary material for: Turning dead leaves into an active multifunctional material as evaporator, photocatalyst, and bioplastic
Source: Nat Commun. 2023 Mar 2;14:1203. doi: 10.1038/s41467-023-36783-8 (PMC9981597; doi:10.1038/s41467-023-36783-8)
Supplement: Supplementary file 5 — Source Data [file 41467_2023_36783_MOESM5_ESM.xlsx]

## Sheet: Figure 2b
X	Y
2 Theta (°)	Intensity (arb. units)
	AMM	Original leaf
10	20.83	32.5
10.02	22.5	32.5
10.04	15.83	51.67
10.06	19.17	46.67
10.08	15.83	50.83
10.1	14.17	46.67
10.12	21.67	57.5
10.14	16.67	43.33
10.16	15	45
10.18	21.67	45
10.2	19.17	45.83
10.22	30	44.17
10.24	10.83	41.67
10.26	13.33	38.33
10.28	10.83	55
10.3	12.5	45
10.32	19.17	54.17
10.34	21.67	50
10.36	22.5	53.33
10.38	25.83	60
10.4	19.17	54.17
10.42	25	50.83
10.44	20	50.83
10.46	17.5	49.17
10.48	17.5	65
10.5	14.17	66.67
10.52	17.5	56.67
10.54	20	53.33
10.56	16.67	57.5
10.58	17.5	63.33
10.6	20	59.17
10.62	16.67	60
10.64	27.5	53.33
10.66	20.83	52.5
10.68	20.83	69.17
10.7	20	66.67
10.72	27.5	72.5
10.74	29.17	53.33
10.76	28.33	70
10.78	31.67	48.33
10.8	25	64.17
10.82	30	56.67
10.84	26.67	59.17
10.86	23.33	54.17
10.88	15	62.5
10.9	21.67	59.17
10.92	24.17	55
10.94	17.5	58.33
10.96	20	53.33
10.98	24.17	54.17
11	19.17	40
11.02	23.33	55.83
11.04	20	55.83
11.06	15.83	50.83
11.08	14.17	53.33
11.1	18.33	59.17
11.12	28.33	54.17
11.14	20.83	58.33
11.16	15.83	65
11.18	23.33	65.83
11.2	20	55
11.22	20.83	63.33
11.24	32.5	62.5
11.26	27.5	60.83
11.28	17.5	49.17
11.3	21.67	56.67
11.32	13.33	45.83
11.34	23.33	45.83
11.36	22.5	65.83
11.38	20.83	55
11.4	22.5	58.33
11.42	20	65.83
11.44	26.67	58.33
11.46	20.83	54.17
11.48	15	57.5
11.5	20.83	62.5
11.52	19.17	61.67
11.54	16.67	70
11.56	20.83	58.33
11.58	15.83	59.17
11.6	20.83	58.33
11.62	14.17	64.17
11.64	16.67	50
11.66	25	60.83
11.68	15.83	71.67
11.7	20.83	66.67
11.72	15.83	60
11.74	17.5	56.67
11.76	29.17	65.83
11.78	11.67	54.17
11.8	17.5	52.5
11.82	18.33	56.67
11.84	19.17	61.67
11.86	19.17	57.5
11.88	17.5	69.17
11.9	28.33	70
11.92	23.33	72.5
11.94	24.17	63.33
11.96	16.67	53.33
11.98	27.5	55
12	15.83	49.17
12.02	15.83	75.83
12.04	26.67	56.67
12.06	17.5	55
12.08	16.67	62.5
12.1	25	66.67
12.12	17.5	62.5
12.14	15.83	64.17
12.16	23.33	53.33
12.18	23.33	63.33
12.2	16.67	62.5
12.22	20.83	61.67
12.24	22.5	74.17
12.26	23.33	66.67
12.28	22.5	60
12.3	15	55
12.32	22.5	53.33
12.34	20.83	71.67
12.36	15.83	61.67
12.38	21.67	68.33
12.4	27.5	58.33
12.42	21.67	66.67
12.44	25	63.33
12.46	18.33	74.17
12.48	19.17	70
12.5	13.33	64.17
12.52	20	55.83
12.54	14.17	69.17
12.56	24.17	60.83
12.58	25.83	68.33
12.6	15	69.17
12.62	26.67	66.67
12.64	25	70
12.66	23.33	59.17
12.68	20	73.33
12.7	21.67	63.33
12.72	20.83	85
12.74	25	53.33
12.76	30.83	61.67
12.78	23.33	71.67
12.8	15	69.17
12.82	28.33	70
12.84	25	71.67
12.86	26.67	65.83
12.88	25	75
12.9	9.17	60
12.92	15	56.67
12.94	23.33	71.67
12.96	15	75.83
12.98	19.17	64.17
13	18.33	59.17
13.02	15.83	60
13.04	25	59.17
13.06	23.33	64.17
13.08	15	70.83
13.1	20.83	69.17
13.12	13.33	85.83
13.14	30	70.83
13.16	15.83	85
13.18	10.83	82.5
13.2	20.83	82.5
13.22	23.33	70
13.24	20.83	73.33
13.26	21.67	73.33
13.28	28.33	69.17
13.3	16.67	73.33
13.32	20.83	82.5
13.34	20.83	80
13.36	23.33	72.5
13.38	22.5	73.33
13.4	26.67	87.5
13.42	15.83	76.67
13.44	21.67	67.5
13.46	16.67	65.83
13.48	22.5	84.17
13.5	17.5	63.33
13.52	21.67	68.33
13.54	25.83	76.67
13.56	19.17	76.67
13.58	22.5	72.5
13.6	25	71.67
13.62	18.33	71.67
13.64	26.67	72.5
13.66	19.17	79.17
13.68	27.5	75.83
13.7	24.17	88.33
13.72	17.5	81.67
13.74	23.33	90
13.76	30.83	64.17
13.78	25	80
13.8	25.83	78.33
13.82	22.5	85
13.84	23.33	81.67
13.86	25	70
13.88	23.33	77.5
13.9	20.83	61.67
13.92	27.5	73.33
13.94	20.83	71.67
13.96	18.33	86.67
13.98	16.67	78.33
14	25	90.83
14.02	26.67	79.17
14.04	20	79.17
14.06	21.67	80
14.08	20.83	81.67
14.1	18.33	90.83
14.12	28.33	75.83
14.14	27.5	71.67
14.16	29.17	80
14.18	27.5	75.83
14.2	30	92.5
14.22	29.17	86.67
14.24	39.17	92.5
14.26	27.5	77.5
14.28	22.5	89.17
14.3	35.83	72.5
14.32	25	94.17
14.34	26.67	105
14.36	21.67	93.33
14.38	21.67	89.17
14.4	27.5	100.83
14.42	34.17	85
14.44	22.5	95
14.46	19.17	75
14.48	22.5	99.17
14.5	27.5	84.17
14.52	19.17	84.17
14.54	16.67	110.83
14.56	33.33	87.5
14.58	29.17	86.67
14.6	25	78.33
14.62	28.33	85
14.64	25	119.17
14.66	21.67	90
14.68	28.33	81.67
14.7	23.33	102.5
14.72	25.83	78.33
14.74	28.33	90
14.76	22.5	97.5
14.78	29.17	100
14.8	25	91.67
14.82	44.17	95
14.84	28.33	116.67
14.86	40.83	122.5
14.88	35	128.33
14.9	28.33	135
14.92	42.5	123.33
14.94	44.17	165
14.96	38.33	160
14.98	40.83	182.5
15	49.17	181.67
15.02	54.17	190
15.04	65	148.33
15.06	65	132.5
15.08	77.5	102.5
15.1	76.67	100
15.12	85.83	104.17
15.14	78.33	93.33
15.16	98.33	110.83
15.18	75	95.83
15.2	95	102.5
15.22	101.67	98.33
15.24	87.5	100
15.26	81.67	105
15.28	80.83	115
15.3	55	124.17
15.32	69.17	149.17
15.34	67.5	140.83
15.36	41.67	145.83
15.38	46.67	124.17
15.4	40.83	115
15.42	41.67	118.33
15.44	49.17	97.5
15.46	53.33	105
15.48	40.83	107.5
15.5	42.5	101.67
15.52	52.5	90
15.54	64.17	110.83
15.56	52.5	115
15.58	55	104.17
15.6	57.5	109.17
15.62	39.17	93.33
15.64	42.5	103.33
15.66	33.33	110.83
15.68	35.83	111.67
15.7	28.33	115.83
15.72	30.83	107.5
15.74	24.17	96.67
15.76	30	95
15.78	20.83	115
15.8	20	94.17
15.82	28.33	106.67
15.84	25.83	92.5
15.86	30.83	93.33
15.88	37.5	128.33
15.9	30	112.5
15.92	28.33	92.5
15.94	40	110.83
15.96	29.17	97.5
15.98	26.67	112.5
16	24.17	110.83
16.02	18.33	112.5
16.04	22.5	93.33
16.06	33.33	97.5
16.08	32.5	100
16.1	19.17	102.5
16.12	24.17	108.33
16.14	30	116.67
16.16	40.83	116.67
16.18	23.33	97.5
16.2	26.67	91.67
16.22	25	109.17
16.24	28.33	121.67
16.26	29.17	105.83
16.28	39.17	109.17
16.3	25.83	102.5
16.32	29.17	99.17
16.34	28.33	112.5
16.36	38.33	100
16.38	35.83	105
16.4	25	117.5
16.42	22.5	88.33
16.44	28.33	117.5
16.46	29.17	110.83
16.48	32.5	116.67
16.5	25.83	93.33
16.52	27.5	107.5
16.54	27.5	112.5
16.56	30.83	109.17
16.58	29.17	114.17
16.6	30	112.5
16.62	35.83	116.67
16.64	33.33	117.5
16.66	29.17	110
16.68	32.5	97.5
16.7	29.17	115
16.72	28.33	117.5
16.74	25	114.17
16.76	32.5	102.5
16.78	34.17	116.67
16.8	30	113.33
16.82	27.5	101.67
16.84	35	95.83
16.86	38.33	98.33
16.88	30.83	102.5
16.9	32.5	126.67
16.92	28.33	130
16.94	35	94.17
16.96	25	106.67
16.98	27.5	114.17
17	40	108.33
17.02	42.5	112.5
17.04	35	117.5
17.06	30.83	125
17.08	26.67	116.67
17.1	27.5	114.17
17.12	32.5	93.33
17.14	29.17	115.83
17.16	28.33	116.67
17.18	24.17	116.67
17.2	30	115
17.22	29.17	100.83
17.24	38.33	116.67
17.26	37.5	115.83
17.28	25	121.67
17.3	33.33	117.5
17.32	22.5	122.5
17.34	37.5	119.17
17.36	32.5	115.83
17.38	24.17	126.67
17.4	24.17	109.17
17.42	36.67	119.17
17.44	30.83	123.33
17.46	24.17	125.83
17.48	30.83	111.67
17.5	25.83	86.67
17.52	32.5	108.33
17.54	33.33	105
17.56	25	133.33
17.58	30	115.83
17.6	37.5	115.83
17.62	27.5	124.17
17.64	26.67	127.5
17.66	28.33	120.83
17.68	24.17	90
17.7	32.5	107.5
17.72	31.67	130
17.74	33.33	130
17.76	30.83	115
17.78	26.67	132.5
17.8	29.17	120.83
17.82	37.5	115
17.84	35	111.67
17.86	23.33	113.33
17.88	30.83	126.67
17.9	20	105
17.92	31.67	122.5
17.94	29.17	115
17.96	30	121.67
17.98	26.67	115
18	24.17	120.83
18.02	35.83	121.67
18.04	35.83	110
18.06	25.83	114.17
18.08	35.83	122.5
18.1	31.67	127.5
18.12	33.33	120.83
18.14	28.33	118.33
18.16	22.5	113.33
18.18	36.67	125
18.2	31.67	115
18.22	26.67	105.83
18.24	25	110.83
18.26	38.33	135
18.28	37.5	119.17
18.3	26.67	105.83
18.32	32.5	132.5
18.34	45.83	125.83
18.36	34.17	135.83
18.38	35.83	147.5
18.4	32.5	125
18.42	37.5	130.83
18.44	23.33	118.33
18.46	35.83	127.5
18.48	33.33	144.17
18.5	26.67	116.67
18.52	39.17	131.67
18.54	25	140.83
18.56	32.5	128.33
18.58	34.17	137.5
18.6	29.17	140.83
18.62	25	125
18.64	38.33	143.33
18.66	37.5	107.5
18.68	35.83	148.33
18.7	29.17	130.83
18.72	34.17	122.5
18.74	22.5	131.67
18.76	36.67	140.83
18.78	33.33	115
18.8	30	144.17
18.82	26.67	131.67
18.84	35.83	115.83
18.86	24.17	112.5
18.88	25.83	131.67
18.9	32.5	125
18.92	29.17	120
18.94	25	125
18.96	21.67	125
18.98	35	120.83
19	31.67	113.33
19.02	30	155
19.04	25.83	112.5
19.06	28.33	121.67
19.08	36.67	129.17
19.1	28.33	147.5
19.12	32.5	125.83
19.14	36.67	133.33
19.16	30.83	112.5
19.18	41.67	134.17
19.2	30.83	120
19.22	42.5	126.67
19.24	34.17	133.33
19.26	29.17	136.67
19.28	34.17	125
19.3	30	137.5
19.32	35.83	118.33
19.34	40	110.83
19.36	30.83	128.33
19.38	30	117.5
19.4	34.17	142.5
19.42	42.5	115.83
19.44	30.83	128.33
19.46	29.17	134.17
19.48	23.33	144.17
19.5	28.33	135
19.52	39.17	120.83
19.54	31.67	116.67
19.56	39.17	130.83
19.58	42.5	127.5
19.6	45.83	140
19.62	37.5	141.67
19.64	34.17	142.5
19.66	36.67	129.17
19.68	39.17	134.17
19.7	36.67	122.5
19.72	30.83	153.33
19.74	34.17	135
19.76	35	139.17
19.78	33.33	135.83
19.8	35.83	117.5
19.82	46.67	124.17
19.84	33.33	125
19.86	40	110.83
19.88	33.33	136.67
19.9	36.67	105
19.92	26.67	121.67
19.94	31.67	125
19.96	40.83	143.33
19.98	30.83	127.5
20	40	123.33
20.02	35.83	147.5
20.04	27.5	136.67
20.06	30	146.67
20.08	39.17	127.5
20.1	36.67	139.17
20.12	38.33	126.67
20.14	23.33	124.17
20.16	37.5	130.83
20.18	35.83	143.33
20.2	32.5	114.17
20.22	34.17	133.33
20.24	32.5	147.5
20.26	37.5	139.17
20.28	45	142.5
20.3	30	130.83
20.32	40	136.67
20.34	35	140.83
20.36	35	135
20.38	46.67	123.33
20.4	39.17	121.67
20.42	35.83	121.67
20.44	35	126.67
20.46	39.17	133.33
20.48	35	144.17
20.5	35	135.83
20.52	30	140
20.54	41.67	143.33
20.56	45	168.33
20.58	36.67	145
20.6	35	155.83
20.62	40	136.67
20.64	40.83	143.33
20.66	38.33	135
20.68	39.17	124.17
20.7	30.83	132.5
20.72	44.17	128.33
20.74	44.17	134.17
20.76	39.17	160
20.78	45	156.67
20.8	32.5	135.83
20.82	31.67	148.33
20.84	37.5	139.17
20.86	40	146.67
20.88	40	137.5
20.9	30	138.33
20.92	45.83	155
20.94	38.33	143.33
20.96	46.67	142.5
20.98	25.83	139.17
21	35	148.33
21.02	41.67	142.5
21.04	38.33	143.33
21.06	40	132.5
21.08	39.17	139.17
21.1	46.67	145.83
21.12	35.83	140.83
21.14	27.5	147.5
21.16	40	152.5
21.18	51.67	155
21.2	38.33	145.83
21.22	56.67	152.5
21.24	31.67	142.5
21.26	42.5	150
21.28	39.17	138.33
21.3	45	160.83
21.32	32.5	164.17
21.34	43.33	159.17
21.36	44.17	170.83
21.38	36.67	174.17
21.4	44.17	187.5
21.42	36.67	188.33
21.44	50.83	206.67
21.46	41.67	195
21.48	45	168.33
21.5	46.67	198.33
21.52	52.5	185
21.54	41.67	177.5
21.56	44.17	179.17
21.58	47.5	147.5
21.6	49.17	155.83
21.62	50	153.33
21.64	53.33	180.83
21.66	63.33	156.67
21.68	47.5	142.5
21.7	40.83	156.67
21.72	68.33	135.83
21.74	43.33	152.5
21.76	50	150
21.78	50.83	150
21.8	44.17	144.17
21.82	50	140
21.84	44.17	140.83
21.86	39.17	160
21.88	53.33	160
21.9	40.83	140
21.92	35.83	142.5
21.94	44.17	139.17
21.96	37.5	165.83
21.98	44.17	130.83
22	48.33	135
22.02	47.5	148.33
22.04	44.17	143.33
22.06	45	125
22.08	51.67	145
22.1	43.33	173.33
22.12	44.17	156.67
22.14	45.83	139.17
22.16	38.33	132.5
22.18	41.67	147.5
22.2	48.33	130
22.22	44.17	151.67
22.24	36.67	142.5
22.26	46.67	132.5
22.28	58.33	141.67
22.3	54.17	129.17
22.32	39.17	144.17
22.34	40	131.67
22.36	41.67	138.33
22.38	38.33	146.67
22.4	40	134.17
22.42	46.67	123.33
22.44	36.67	148.33
22.46	52.5	147.5
22.48	48.33	125.83
22.5	36.67	140
22.52	44.17	135.83
22.54	37.5	139.17
22.56	44.17	144.17
22.58	34.17	158.33
22.6	45	125.83
22.62	50.83	138.33
22.64	45.83	132.5
22.66	53.33	145
22.68	44.17	145
22.7	45.83	129.17
22.72	45.83	142.5
22.74	50	145.83
22.76	45.83	130
22.78	51.67	147.5
22.8	34.17	134.17
22.82	43.33	135
22.84	51.67	148.33
22.86	40	127.5
22.88	46.67	130
22.9	48.33	114.17
22.92	55.83	143.33
22.94	45	120.83
22.96	43.33	125.83
22.98	33.33	120.83
23	50.83	116.67
23.02	47.5	130
23.04	62.5	110.83
23.06	45	124.17
23.08	39.17	130
23.1	38.33	123.33
23.12	45.83	115.83
23.14	45.83	121.67
23.16	39.17	129.17
23.18	39.17	123.33
23.2	31.67	131.67
23.22	38.33	104.17
23.24	43.33	125.83
23.26	44.17	110.83
23.28	34.17	145.83
23.3	39.17	111.67
23.32	24.17	113.33
23.34	26.67	131.67
23.36	30.83	105
23.38	35.83	126.67
23.4	37.5	119.17
23.42	39.17	129.17
23.44	44.17	127.5
23.46	37.5	133.33
23.48	42.5	115
23.5	42.5	160.83
23.52	41.67	149.17
23.54	29.17	148.33
23.56	35.83	145.83
23.58	24.17	130
23.6	33.33	102.5
23.62	35.83	129.17
23.64	44.17	119.17
23.66	43.33	117.5
23.68	36.67	134.17
23.7	32.5	115
23.72	42.5	131.67
23.74	44.17	121.67
23.76	40.83	115.83
23.78	39.17	120.83
23.8	50	124.17
23.82	36.67	120
23.84	38.33	123.33
23.86	40	127.5
23.88	45	127.5
23.9	37.5	141.67
23.92	35.83	128.33
23.94	30.83	125
23.96	32.5	124.17
23.98	32.5	120
24	35	115
24.02	36.67	105.83
24.04	36.67	118.33
24.06	32.5	97.5
24.08	33.33	105.83
24.1	35	110.83
24.12	33.33	118.33
24.14	30	108.33
24.16	31.67	117.5
24.18	41.67	104.17
24.2	30.83	91.67
24.22	33.33	118.33
24.24	33.33	111.67
24.26	38.33	123.33
24.28	30	125.83
24.3	35.83	129.17
24.32	39.17	131.67
24.34	39.17	160.83
24.36	36.67	177.5
24.38	42.5	201.67
24.4	52.5	198.33
24.42	64.17	218.33
24.44	86.67	235
24.46	80.83	235.83
24.48	109.17	253.33
24.5	115	232.5
24.52	120.83	203.33
24.54	128.33	155.83
24.56	159.17	136.67
24.58	185.83	140
24.6	190	125
24.62	182.5	129.17
24.64	170.83	107.5
24.66	155	125
24.68	138.33	100
24.7	114.17	108.33
24.72	107.5	115
24.74	80	95
24.76	81.67	107.5
24.78	61.67	95.83
24.8	50	114.17
24.82	58.33	85.83
24.84	42.5	113.33
24.86	31.67	108.33
24.88	31.67	85
24.9	31.67	94.17
24.92	35.83	80
24.94	30	82.5
24.96	25	93.33
24.98	34.17	90.83
25	30.83	110
25.02	27.5	93.33
25.04	30	105.83
25.06	32.5	96.67
25.08	22.5	86.67
25.1	28.33	83.33
25.12	25	89.17
25.14	29.17	96.67
25.16	31.67	122.5
25.18	24.17	94.17
25.2	27.5	115.83
25.22	35.83	101.67
25.24	23.33	89.17
25.26	31.67	104.17
25.28	33.33	91.67
25.3	25	88.33
25.32	33.33	112.5
25.34	26.67	72.5
25.36	29.17	91.67
25.38	26.67	86.67
25.4	37.5	94.17
25.42	32.5	99.17
25.44	28.33	99.17
25.46	26.67	94.17
25.48	26.67	83.33
25.5	24.17	82.5
25.52	25.83	84.17
25.54	34.17	110.83
25.56	25.83	83.33
25.58	20.83	94.17
25.6	26.67	97.5
25.62	33.33	100.83
25.64	25.83	98.33
25.66	30	96.67
25.68	23.33	80
25.7	30	105.83
25.72	25.83	94.17
25.74	29.17	85.83
25.76	27.5	93.33
25.78	21.67	88.33
25.8	22.5	85
25.82	15.83	89.17
25.84	23.33	92.5
25.86	25	83.33
25.88	17.5	97.5
25.9	24.17	90.83
25.92	26.67	97.5
25.94	20	88.33
25.96	21.67	75
25.98	28.33	98.33
26	37.5	80
26.02	20.83	89.17
26.04	29.17	109.17
26.06	27.5	82.5
26.08	30	95.83
26.1	25	90.83
26.12	19.17	99.17
26.14	25.83	88.33
26.16	26.67	85.83
26.18	29.17	102.5
26.2	20.83	75.83
26.22	23.33	95.83
26.24	28.33	89.17
26.26	19.17	95.83
26.28	21.67	82.5
26.3	35	98.33
26.32	18.33	99.17
26.34	28.33	91.67
26.36	25.83	72.5
26.38	25	82.5
26.4	29.17	86.67
26.42	27.5	91.67
26.44	25.83	93.33
26.46	23.33	85
26.48	26.67	104.17
26.5	25	76.67
26.52	20.83	82.5
26.54	18.33	91.67
26.56	24.17	82.5
26.58	26.67	88.33
26.6	16.67	101.67
26.62	25.83	99.17
26.64	20	88.33
26.66	22.5	94.17
26.68	27.5	88.33
26.7	15.83	79.17
26.72	18.33	82.5
26.74	16.67	96.67
26.76	21.67	78.33
26.78	25	92.5
26.8	20.83	70
26.82	24.17	101.67
26.84	21.67	87.5
26.86	22.5	76.67
26.88	21.67	85.83
26.9	25	79.17
26.92	26.67	76.67
26.94	25	91.67
26.96	20.83	81.67
26.98	26.67	79.17
27	19.17	90
27.02	33.33	85.83
27.04	32.5	87.5
27.06	26.67	79.17
27.08	26.67	85.83
27.1	22.5	81.67
27.12	18.33	80
27.14	25.83	75
27.16	20	79.17
27.18	21.67	84.17
27.2	25.83	74.17
27.22	22.5	84.17
27.24	20.83	96.67
27.26	24.17	80
27.28	20	91.67
27.3	17.5	79.17
27.32	23.33	95.83
27.34	15	95
27.36	28.33	81.67
27.38	28.33	78.33
27.4	19.17	93.33
27.42	22.5	70.83
27.44	25.83	95.83
27.46	20.83	100.83
27.48	26.67	100
27.5	21.67	75.83
27.52	25.83	75
27.54	21.67	75.83
27.56	23.33	76.67
27.58	21.67	80
27.6	33.33	88.33
27.62	24.17	84.17
27.64	34.17	80.83
27.66	21.67	76.67
27.68	25	86.67
27.7	17.5	75
27.72	25	81.67
27.74	20	70
27.76	33.33	77.5
27.78	23.33	90
27.8	21.67	77.5
27.82	25.83	74.17
27.84	15.83	65
27.86	21.67	82.5
27.88	24.17	64.17
27.9	19.17	95
27.92	23.33	75.83
27.94	20	77.5
27.96	21.67	87.5
27.98	28.33	73.33
28	20.83	87.5
28.02	20	75
28.04	14.17	75.83
28.06	18.33	84.17
28.08	17.5	87.5
28.1	21.67	74.17
28.12	23.33	65
28.14	25	78.33
28.16	24.17	72.5
28.18	18.33	78.33
28.2	22.5	85
28.22	22.5	80
28.24	30.83	80.83
28.26	18.33	85
28.28	11.67	86.67
28.3	15.83	70.83
28.32	18.33	83.33
28.34	22.5	79.17
28.36	24.17	100
28.38	25	77.5
28.4	24.17	71.67
28.42	23.33	92.5
28.44	20	81.67
28.46	23.33	85.83
28.48	28.33	87.5
28.5	25	78.33
28.52	18.33	81.67
28.54	31.67	89.17
28.56	15.83	87.5
28.58	17.5	72.5
28.6	27.5	77.5
28.62	24.17	71.67
28.64	25	80.83
28.66	27.5	81.67
28.68	29.17	84.17
28.7	30	87.5
28.72	24.17	73.33
28.74	20.83	87.5
28.76	22.5	67.5
28.78	21.67	89.17
28.8	20.83	76.67
28.82	31.67	80.83
28.84	30.83	84.17
28.86	20	85.83
28.88	27.5	73.33
28.9	20.83	62.5
28.92	30.83	80
28.94	25	67.5
28.96	27.5	70
28.98	25	75.83
29	19.17	86.67
29.02	20	75
29.04	13.33	57.5
29.06	20.83	77.5
29.08	27.5	72.5
29.1	15	79.17
29.12	30	76.67
29.14	23.33	80
29.16	23.33	77.5
29.18	23.33	74.17
29.2	23.33	83.33
29.22	26.67	74.17
29.24	23.33	75
29.26	16.67	80
29.28	27.5	75
29.3	15.83	68.33
29.32	25	71.67
29.34	18.33	73.33
29.36	15.83	83.33
29.38	23.33	70
29.4	17.5	51.67
29.42	15	75
29.44	26.67	64.17
29.46	21.67	78.33
29.48	22.5	76.67
29.5	18.33	74.17
29.52	14.17	65.83
29.54	23.33	62.5
29.56	16.67	70
29.58	24.17	71.67
29.6	24.17	75
29.62	21.67	55
29.64	25	60.83
29.66	24.17	92.5
29.68	25.83	70.83
29.7	17.5	75
29.72	18.33	80
29.74	15.83	73.33
29.76	24.17	65
29.78	22.5	67.5
29.8	25.83	75.83
29.82	18.33	60.83
29.84	21.67	78.33
29.86	25.83	85
29.88	20.83	68.33
29.9	18.33	72.5
29.92	23.33	68.33
29.94	25.83	65
29.96	25	67.5
29.98	18.33	79.17
30	32.5	81.67
30.02	30	90
30.04	26.67	88.33
30.06	25.83	100.83
30.08	30.83	96.67
30.1	35.83	99.17
30.12	28.33	115.83
30.14	41.67	115
30.16	45	106.67
30.18	45	110.83
30.2	55	110
30.22	50	99.17
30.24	46.67	88.33
30.26	50.83	106.67
30.28	56.67	81.67
30.3	55	85.83
30.32	64.17	75.83
30.34	58.33	73.33
30.36	54.17	64.17
30.38	60	71.67
30.4	41.67	63.33
30.42	50	85
30.44	40	64.17
30.46	35	70.83
30.48	36.67	70.83
30.5	26.67	65.83
30.52	23.33	60.83
30.54	21.67	79.17
30.56	26.67	58.33
30.58	22.5	61.67
30.6	16.67	80.83
30.62	20	68.33
30.64	25	70
30.66	15.83	80.83
30.68	25.83	80.83
30.7	21.67	95
30.72	23.33	91.67
30.74	20	78.33
30.76	22.5	85
30.78	21.67	64.17
30.8	28.33	89.17
30.82	30	84.17
30.84	20	76.67
30.86	24.17	80
30.88	35.83	87.5
30.9	30.83	64.17
30.92	23.33	84.17
30.94	28.33	68.33
30.96	36.67	90
30.98	38.33	87.5
31	23.33	70
31.02	35	60.83
31.04	20.83	60
31.06	20.83	65.83
31.08	30	63.33
31.1	29.17	51.67
31.12	34.17	53.33
31.14	21.67	61.67
31.16	31.67	63.33
31.18	20.83	65
31.2	24.17	62.5
31.22	15.83	64.17
31.24	23.33	61.67
31.26	13.33	64.17
31.28	18.33	65
31.3	24.17	59.17
31.32	11.67	43.33
31.34	20.83	70
31.36	11.67	65
31.38	16.67	67.5
31.4	17.5	61.67
31.42	20.83	55.83
31.44	20.83	87.5
31.46	16.67	79.17
31.48	26.67	81.67
31.5	18.33	77.5
31.52	22.5	99.17
31.54	14.17	71.67
31.56	21.67	85
31.58	30	78.33
31.6	22.5	80
31.62	29.17	90.83
31.64	25	68.33
31.66	32.5	75
31.68	28.33	70
31.7	32.5	52.5
31.72	38.33	66.67
31.74	28.33	78.33
31.76	20.83	62.5
31.78	27.5	61.67
31.8	25	63.33
31.82	25	56.67
31.84	24.17	74.17
31.86	20.83	61.67
31.88	10.83	71.67
31.9	21.67	71.67
31.92	24.17	69.17
31.94	15	51.67
31.96	16.67	73.33
31.98	13.33	70
32	16.67	59.17
32.02	14.17	53.33
32.04	15.83	70.83
32.06	16.67	70
32.08	24.17	71.67
32.1	20	59.17
32.12	20	66.67
32.14	11.67	60
32.16	20.83	64.17
32.18	17.5	55.83
32.2	15.83	69.17
32.22	20	72.5
32.24	20	73.33
32.26	18.33	78.33
32.28	18.33	65
32.3	10	65
32.32	15.83	79.17
32.34	15.83	65
32.36	24.17	79.17
32.38	8.33	75
32.4	18.33	60.83
32.42	18.33	77.5
32.44	15	68.33
32.46	15.83	55.83
32.48	15.83	55.83
32.5	22.5	75
32.52	17.5	65
32.54	12.5	55
32.56	23.33	52.5
32.58	15.83	65.83
32.6	15.83	64.17
32.62	17.5	64.17
32.64	19.17	62.5
32.66	16.67	65
32.68	12.5	54.17
32.7	20.83	70
32.72	13.33	55
32.74	25	60.83
32.76	17.5	63.33
32.78	19.17	70
32.8	20.83	70.83
32.82	13.33	78.33
32.84	20	65.83
32.86	14.17	65
32.88	14.17	68.33
32.9	19.17	65
32.92	17.5	60
32.94	12.5	52.5
32.96	17.5	54.17
32.98	20	68.33
33	19.17	55.83
33.02	16.67	52.5
33.04	15.83	60.83
33.06	20.83	64.17
33.08	18.33	70.83
33.1	12.5	60.83
33.12	9.17	69.17
33.14	20	68.33
33.16	11.67	72.5
33.18	14.17	68.33
33.2	14.17	71.67
33.22	20	59.17
33.24	19.17	55
33.26	23.33	59.17
33.28	19.17	64.17
33.3	15	58.33
33.32	20	70.83
33.34	14.17	57.5
33.36	20	73.33
33.38	25	60
33.4	9.17	60
33.42	21.67	54.17
33.44	23.33	80
33.46	19.17	75
33.48	14.17	57.5
33.5	16.67	58.33
33.52	15.83	62.5
33.54	20.83	79.17
33.56	15	77.5
33.58	19.17	75
33.6	14.17	59.17
33.62	13.33	73.33
33.64	11.67	59.17
33.66	25	58.33
33.68	20.83	60.83
33.7	13.33	72.5
33.72	18.33	60.83
33.74	18.33	59.17
33.76	21.67	54.17
33.78	19.17	51.67
33.8	20	55.83
33.82	21.67	55.83
33.84	22.5	63.33
33.86	13.33	66.67
33.88	19.17	63.33
33.9	15.83	62.5
33.92	21.67	56.67
33.94	15.83	59.17
33.96	19.17	60
33.98	19.17	77.5
34	16.67	50
34.02	18.33	60
34.04	10.83	52.5
34.06	17.5	50
34.08	20	76.67
34.1	16.67	57.5
34.12	20	52.5
34.14	12.5	51.67
34.16	14.17	65
34.18	16.67	58.33
34.2	18.33	58.33
34.22	23.33	65.83
34.24	22.5	60
34.26	15.83	42.5
34.28	12.5	74.17
34.3	20	75
34.32	22.5	67.5
34.34	16.67	61.67
34.36	19.17	55.83
34.38	18.33	69.17
34.4	25.83	71.67
34.42	11.67	62.5
34.44	18.33	74.17
34.46	15	54.17
34.48	16.67	74.17
34.5	26.67	60.83
34.52	14.17	63.33
34.54	24.17	55
34.56	16.67	56.67
34.58	15	53.33
34.6	15.83	76.67
34.62	19.17	61.67
34.64	20.83	70.83
34.66	15.83	69.17
34.68	21.67	60
34.7	12.5	60.83
34.72	15.83	58.33
34.74	21.67	65.83
34.76	18.33	73.33
34.78	23.33	68.33
34.8	12.5	56.67
34.82	13.33	70.83
34.84	18.33	63.33
34.86	18.33	70
34.88	20.83	64.17
34.9	21.67	66.67
34.92	18.33	50
34.94	21.67	65.83
34.96	19.17	57.5
34.98	21.67	62.5
35	12.5	55.83
35.02	17.5	51.67
35.04	26.67	56.67
35.06	16.67	58.33
35.08	11.67	61.67
35.1	24.17	59.17
35.12	17.5	55
35.14	16.67	59.17
35.16	23.33	56.67
35.18	28.33	49.17
35.2	19.17	60
35.22	19.17	60.83
35.24	19.17	55
35.26	19.17	61.67
35.28	19.17	87.5
35.3	15.83	63.33
35.32	24.17	70
35.34	15.83	72.5
35.36	23.33	66.67
35.38	19.17	63.33
35.4	17.5	61.67
35.42	25	56.67
35.44	20	65
35.46	21.67	65
35.48	14.17	61.67
35.5	19.17	76.67
35.52	14.17	69.17
35.54	23.33	57.5
35.56	14.17	68.33
35.58	20	67.5
35.6	21.67	54.17
35.62	16.67	67.5
35.64	19.17	57.5
35.66	8.33	55.83
35.68	11.67	57.5
35.7	13.33	60.83
35.72	15.83	52.5
35.74	17.5	61.67
35.76	22.5	59.17
35.78	27.5	53.33
35.8	19.17	68.33
35.82	22.5	70
35.84	22.5	65
35.86	19.17	60
35.88	26.67	50
35.9	20	75.83
35.92	18.33	66.67
35.94	20	73.33
35.96	25.83	74.17
35.98	28.33	87.5
36	25	94.17
36.02	21.67	100.83
36.04	24.17	81.67
36.06	22.5	94.17
36.08	26.67	70.83
36.1	30	59.17
36.12	25	71.67
36.14	27.5	77.5
36.16	32.5	65.83
36.18	30.83	68.33
36.2	35	64.17
36.22	35.83	51.67
36.24	34.17	75.83
36.26	25.83	66.67
36.28	32.5	59.17
36.3	25.83	47.5
36.32	29.17	77.5
36.34	25	59.17
36.36	19.17	71.67
36.38	20.83	57.5
36.4	15	54.17
36.42	23.33	55.83
36.44	15.83	60.83
36.46	19.17	50
36.48	18.33	63.33
36.5	24.17	71.67
36.52	13.33	70
36.54	16.67	70.83
36.56	14.17	50.83
36.58	19.17	55
36.6	29.17	54.17
36.62	15.83	50.83
36.64	23.33	64.17
36.66	20	49.17
36.68	19.17	61.67
36.7	14.17	55.83
36.72	15.83	71.67
36.74	19.17	84.17
36.76	15	69.17
36.78	21.67	50.83
36.8	21.67	65
36.82	18.33	64.17
36.84	20.83	68.33
36.86	16.67	60.83
36.88	21.67	67.5
36.9	30	62.5
36.92	17.5	66.67
36.94	18.33	60.83
36.96	16.67	61.67
36.98	27.5	66.67
37	16.67	59.17
37.02	20	54.17
37.04	25	74.17
37.06	15.83	66.67
37.08	18.33	55.83
37.1	16.67	63.33
37.12	14.17	58.33
37.14	17.5	62.5
37.16	21.67	56.67
37.18	12.5	66.67
37.2	21.67	55
37.22	24.17	54.17
37.24	28.33	66.67
37.26	13.33	67.5
37.28	25.83	61.67
37.3	22.5	57.5
37.32	9.17	55
37.34	26.67	54.17
37.36	20	70
37.38	14.17	72.5
37.4	13.33	57.5
37.42	17.5	58.33
37.44	23.33	52.5
37.46	18.33	64.17
37.48	26.67	62.5
37.5	22.5	56.67
37.52	15.83	62.5
37.54	17.5	50.83
37.56	15	54.17
37.58	15.83	59.17
37.6	20	67.5
37.62	15	56.67
37.64	19.17	52.5
37.66	17.5	60
37.68	21.67	59.17
37.7	30.83	61.67
37.72	16.67	59.17
37.74	12.5	65.83
37.76	16.67	53.33
37.78	18.33	75.83
37.8	16.67	56.67
37.82	28.33	60.83
37.84	23.33	55
37.86	11.67	59.17
37.88	17.5	49.17
37.9	14.17	57.5
37.92	26.67	71.67
37.94	11.67	52.5
37.96	25	61.67
37.98	16.67	55.83
38	20	66.67
38.02	21.67	55.83
38.04	23.33	68.33
38.06	17.5	68.33
38.08	21.67	79.17
38.1	19.17	87.5
38.12	20.83	87.5
38.14	20.83	81.67
38.16	30.83	101.67
38.18	35.83	99.17
38.2	41.67	95.83
38.22	44.17	125
38.24	44.17	102.5
38.26	63.33	100.83
38.28	58.33	100
38.3	60.83	95.83
38.32	64.17	97.5
38.34	70	96.67
38.36	54.17	100
38.38	70	71.67
38.4	65.83	69.17
38.42	72.5	68.33
38.44	66.67	55.83
38.46	47.5	66.67
38.48	50	70.83
38.5	50	48.33
38.52	50.83	60
38.54	55	76.67
38.56	43.33	45.83
38.58	39.17	54.17
38.6	25.83	52.5
38.62	29.17	54.17
38.64	23.33	57.5
38.66	23.33	60
38.68	24.17	48.33
38.7	26.67	57.5
38.72	21.67	55
38.74	20	47.5
38.76	25	55
38.78	20.83	51.67
38.8	20	48.33
38.82	19.17	56.67
38.84	16.67	56.67
38.86	16.67	53.33
38.88	22.5	50.83
38.9	13.33	53.33
38.92	21.67	55.83
38.94	17.5	55.83
38.96	11.67	49.17
38.98	18.33	51.67
39	19.17	63.33
39.02	21.67	66.67
39.04	13.33	72.5
39.06	16.67	54.17
39.08	16.67	55.83
39.1	13.33	65
39.12	18.33	64.17
39.14	18.33	58.33
39.16	20	60
39.18	22.5	57.5
39.2	15	57.5
39.22	13.33	50.83
39.24	34.17	55
39.26	15.83	57.5
39.28	14.17	50
39.3	15.83	55.83
39.32	21.67	59.17
39.34	19.17	51.67
39.36	22.5	52.5
39.38	21.67	60.83
39.4	18.33	50.83
39.42	15.83	60
39.44	25	55.83
39.46	19.17	45
39.48	21.67	52.5
39.5	12.5	65.83
39.52	15.83	56.67
39.54	15	59.17
39.56	17.5	45
39.58	19.17	62.5
39.6	15.83	65.83
39.62	17.5	58.33
39.64	25	53.33
39.66	24.17	54.17
39.68	15.83	65
39.7	18.33	60.83
39.72	26.67	49.17
39.74	15.83	53.33
39.76	13.33	75
39.78	20	50
39.8	22.5	51.67
39.82	25	65.83
39.84	20.83	65
39.86	17.5	64.17
39.88	20.83	63.33
39.9	24.17	50
39.92	27.5	65
39.94	19.17	65
39.96	29.17	70.83
39.98	26.67	61.67
40	22.5	50
40.02	39.17	65.83
40.04	39.17	63.33
40.06	23.33	59.17
40.08	22.5	72.5
40.1	25	68.33
40.12	30	76.67
40.14	30	51.67
40.16	32.5	62.5
40.18	38.33	56.67
40.2	31.67	57.5
40.22	29.17	55.83
40.24	20.83	59.17
40.26	30.83	50
40.28	25.83	52.5
40.3	25.83	63.33
40.32	25	69.17
40.34	22.5	72.5
40.36	19.17	63.33
40.38	20	59.17
40.4	20.83	60
40.42	14.17	65.83
40.44	22.5	55.83
40.46	20.83	57.5
40.48	19.17	55
40.5	22.5	61.67
40.52	15	65
40.54	17.5	53.33
40.56	16.67	49.17
40.58	20.83	56.67
40.6	11.67	44.17
40.62	20	46.67
40.64	19.17	56.67
40.66	15	65
40.68	10.83	57.5
40.7	24.17	58.33
40.72	20	59.17
40.74	19.17	48.33
40.76	19.17	52.5
40.78	24.17	53.33
40.8	10.83	56.67
40.82	24.17	62.5
40.84	24.17	56.67
40.86	16.67	47.5
40.88	21.67	50
40.9	25	49.17
40.92	15.83	45.83
40.94	28.33	53.33
40.96	20	36.67
40.98	15.83	49.17
41	21.67	52.5
41.02	12.5	66.67
41.04	20	61.67
41.06	16.67	58.33
41.08	18.33	57.5
41.1	23.33	60
41.12	15	50.83
41.14	15.83	57.5
41.16	24.17	56.67
41.18	23.33	51.67
41.2	13.33	64.17
41.22	20	51.67
41.24	22.5	58.33
41.26	17.5	52.5
41.28	18.33	50
41.3	19.17	51.67
41.32	15.83	56.67
41.34	22.5	65.83
41.36	20.83	64.17
41.38	18.33	50
41.4	22.5	54.17
41.42	15.83	50.83
41.44	15	56.67
41.46	20	62.5
41.48	19.17	50
41.5	18.33	44.17
41.52	17.5	55.83
41.54	24.17	53.33
41.56	14.17	52.5
41.58	14.17	52.5
41.6	12.5	44.17
41.62	21.67	47.5
41.64	21.67	45.83
41.66	15	67.5
41.68	15.83	53.33
41.7	17.5	52.5
41.72	18.33	47.5
41.74	16.67	51.67
41.76	16.67	50.83
41.78	16.67	42.5
41.8	16.67	49.17
41.82	13.33	57.5
41.84	20	56.67
41.86	12.5	63.33
41.88	15.83	42.5
41.9	12.5	58.33
41.92	13.33	47.5
41.94	20.83	58.33
41.96	16.67	43.33
41.98	16.67	55.83
42	13.33	45
42.02	15	51.67
42.04	13.33	49.17
42.06	20.83	53.33
42.08	11.67	42.5
42.1	16.67	50.83
42.12	14.17	50
42.14	10.83	46.67
42.16	15.83	52.5
42.18	14.17	39.17
42.2	18.33	47.5
42.22	20	49.17
42.24	19.17	49.17
42.26	18.33	57.5
42.28	15.83	50
42.3	18.33	60
42.32	17.5	58.33
42.34	15.83	60.83
42.36	20.83	52.5
42.38	12.5	50.83
42.4	15	48.33
42.42	13.33	55.83
42.44	22.5	50
42.46	18.33	47.5
42.48	15	61.67
42.5	28.33	48.33
42.52	20.83	57.5
42.54	20.83	57.5
42.56	25	44.17
42.58	28.33	61.67
42.6	22.5	48.33
42.62	22.5	45.83
42.64	20.83	49.17
42.66	18.33	52.5
42.68	23.33	47.5
42.7	20.83	60.83
42.72	23.33	52.5
42.74	17.5	53.33
42.76	16.67	56.67
42.78	22.5	48.33
42.8	28.33	44.17
42.82	21.67	47.5
42.84	16.67	50
42.86	16.67	52.5
42.88	16.67	60
42.9	23.33	44.17
42.92	19.17	37.5
42.94	20	50.83
42.96	16.67	50.83
42.98	18.33	67.5
43	20	61.67
43.02	15	46.67
43.04	20.83	65
43.06	10	46.67
43.08	23.33	47.5
43.1	17.5	65
43.12	23.33	59.17
43.14	20	46.67
43.16	25	60.83
43.18	15.83	60
43.2	27.5	50
43.22	24.17	55.83
43.24	13.33	56.67
43.26	15.83	60
43.28	14.17	43.33
43.3	11.67	51.67
43.32	18.33	52.5
43.34	20	53.33
43.36	24.17	45
43.38	16.67	59.17
43.4	23.33	51.67
43.42	17.5	49.17
43.44	20	57.5
43.46	10	50.83
43.48	16.67	54.17
43.5	18.33	68.33
43.52	28.33	56.67
43.54	38.33	53.33
43.56	29.17	53.33
43.58	12.5	55.83
43.6	12.5	60
43.62	20	55.83
43.64	22.5	66.67
43.66	33.33	80.83
43.68	21.67	55.83
43.7	23.33	65
43.72	26.67	50.83
43.74	23.33	55.83
43.76	28.33	61.67
43.78	29.17	55
43.8	20.83	47.5
43.82	25	43.33
43.84	23.33	62.5
43.86	24.17	45
43.88	27.5	48.33
43.9	21.67	55
43.92	24.17	47.5
43.94	19.17	46.67
43.96	20	56.67
43.98	18.33	38.33
44	21.67	51.67
44.02	16.67	40
44.04	16.67	60.83
44.06	9.17	40.83
44.08	16.67	48.33
44.1	18.33	50.83
44.12	15.83	41.67
44.14	10	44.17
44.16	16.67	57.5
44.18	14.17	53.33
44.2	12.5	39.17
44.22	19.17	50
44.24	16.67	48.33
44.26	21.67	49.17
44.28	11.67	50
44.3	16.67	47.5
44.32	12.5	46.67
44.34	10.83	39.17
44.36	10.83	48.33
44.38	9.17	44.17
44.4	19.17	35
44.42	25	49.17
44.44	16.67	38.33
44.46	17.5	45
44.48	16.67	45.83
44.5	18.33	30.83
44.52	15	52.5
44.54	21.67	58.33
44.56	14.17	48.33
44.58	15	49.17
44.6	16.67	44.17
44.62	13.33	43.33
44.64	10.83	51.67
44.66	15	49.17
44.68	8.33	38.33
44.7	11.67	44.17
44.72	20	48.33
44.74	16.67	49.17
44.76	18.33	47.5
44.78	15.83	44.17
44.8	16.67	46.67
44.82	18.33	39.17
44.84	11.67	53.33
44.86	14.17	56.67
44.88	15	54.17
44.9	15	48.33
44.92	15	40
44.94	13.33	40.83
44.96	16.67	39.17
44.98	13.33	45.83
45	19.17	44.17
45.02	13.33	51.67
45.04	10	50
45.06	20	46.67
45.08	14.17	41.67
45.1	17.5	67.5
45.12	14.17	40
45.14	11.67	42.5
45.16	16.67	40.83
45.18	16.67	40.83
45.2	23.33	38.33
45.22	9.17	45
45.24	15	50
45.26	10	43.33
45.28	10	52.5
45.3	18.33	53.33
45.32	20	46.67
45.34	12.5	51.67
45.36	15.83	54.17
45.38	12.5	37.5
45.4	20	48.33
45.42	15	46.67
45.44	10.83	42.5
45.46	10.83	54.17
45.48	20.83	40.83
45.5	16.67	45.83
45.52	17.5	49.17
45.54	16.67	51.67
45.56	9.17	43.33
45.58	12.5	47.5
45.6	10.83	50
45.62	8.33	45.83
45.64	20	38.33
45.66	15	41.67
45.68	12.5	40.83
45.7	17.5	50
45.72	14.17	42.5
45.74	18.33	40
45.76	24.17	47.5
45.78	15	46.67
45.8	19.17	54.17
45.82	20.83	44.17
45.84	15.83	50
45.86	21.67	45.83
45.88	22.5	51.67
45.9	18.33	51.67
45.92	25	55.83
45.94	30	58.33
45.96	27.5	44.17
45.98	23.33	53.33
46	23.33	45
46.02	28.33	44.17
46.04	22.5	40
46.06	29.17	46.67
46.08	32.5	50.83
46.1	27.5	44.17
46.12	20.83	49.17
46.14	23.33	57.5
46.16	15.83	39.17
46.18	15	42.5
46.2	26.67	49.17
46.22	17.5	44.17
46.24	15	54.17
46.26	20	50.83
46.28	23.33	56.67
46.3	14.17	40.83
46.32	17.5	46.67
46.34	15.83	45
46.36	23.33	44.17
46.38	17.5	47.5
46.4	17.5	57.5
46.42	16.67	55.83
46.44	15	53.33
46.46	19.17	51.67
46.48	17.5	48.33
46.5	19.17	39.17
46.52	19.17	50.83
46.54	20.83	52.5
46.56	24.17	53.33
46.58	25	57.5
46.6	19.17	57.5
46.62	20	57.5
46.64	25.83	50.83
46.66	21.67	45.83
46.68	25	46.67
46.7	24.17	45
46.72	15	43.33
46.74	17.5	50.83
46.76	17.5	48.33
46.78	22.5	38.33
46.8	11.67	43.33
46.82	22.5	40
46.84	21.67	44.17
46.86	18.33	44.17
46.88	17.5	51.67
46.9	19.17	36.67
46.92	20.83	31.67
46.94	22.5	41.67
46.96	19.17	55.83
46.98	15.83	65.83
47	16.67	44.17
47.02	20	59.17
47.04	16.67	52.5
47.06	19.17	51.67
47.08	18.33	47.5
47.1	21.67	56.67
47.12	20.83	54.17
47.14	19.17	48.33
47.16	29.17	50.83
47.18	22.5	44.17
47.2	26.67	47.5
47.22	19.17	51.67
47.24	23.33	50
47.26	25.83	50
47.28	20.83	59.17
47.3	25	45
47.32	20	40
47.34	16.67	41.67
47.36	23.33	39.17
47.38	21.67	49.17
47.4	16.67	40
47.42	27.5	51.67
47.44	18.33	44.17
47.46	14.17	45
47.48	24.17	40.83
47.5	23.33	40.83
47.52	25	37.5
47.54	20	31.67
47.56	18.33	45
47.58	13.33	33.33
47.6	14.17	40.83
47.62	15	38.33
47.64	18.33	33.33
47.66	10.83	51.67
47.68	13.33	36.67
47.7	10.83	35
47.72	14.17	42.5
47.74	9.17	42.5
47.76	17.5	44.17
47.78	15	47.5
47.8	24.17	43.33
47.82	13.33	40.83
47.84	11.67	33.33
47.86	10.83	40.83
47.88	15.83	44.17
47.9	15	45.83
47.92	14.17	27.5
47.94	14.17	40
47.96	10	42.5
47.98	20	46.67
48	23.33	46.67
48.02	7.5	44.17
48.04	10	49.17
48.06	15	46.67
48.08	22.5	40
48.1	17.5	44.17
48.12	18.33	60
48.14	28.33	44.17
48.16	16.67	44.17
48.18	17.5	54.17
48.2	17.5	49.17
48.22	28.33	52.5
48.24	27.5	53.33
48.26	26.67	35
48.28	13.33	40
48.3	24.17	41.67
48.32	22.5	46.67
48.34	23.33	45
48.36	20.83	45
48.38	18.33	37.5
48.4	23.33	42.5
48.42	15	40.83
48.44	20.83	43.33
48.46	17.5	33.33
48.48	18.33	49.17
48.5	12.5	41.67
48.52	17.5	34.17
48.54	23.33	45
48.56	16.67	25.83
48.58	18.33	40.83
48.6	19.17	41.67
48.62	7.5	41.67
48.64	14.17	35.83
48.66	8.33	35
48.68	15	31.67
48.7	16.67	42.5
48.72	13.33	35.83
48.74	9.17	36.67
48.76	17.5	36.67
48.78	8.33	38.33
48.8	18.33	32.5
48.82	10.83	45
48.84	19.17	44.17
48.86	20	40
48.88	22.5	33.33
48.9	14.17	48.33
48.92	7.5	38.33
48.94	21.67	44.17
48.96	15.83	40
48.98	17.5	38.33
49	15.83	37.5
49.02	19.17	45.83
49.04	14.17	33.33
49.06	14.17	42.5
49.08	15.83	45.83
49.1	11.67	40
49.12	11.67	49.17
49.14	13.33	45
49.16	15	36.67
49.18	13.33	38.33
49.2	12.5	31.67
49.22	13.33	35
49.24	14.17	37.5
49.26	14.17	36.67
49.28	17.5	41.67
49.3	11.67	42.5
49.32	11.67	35.83
49.34	12.5	30
49.36	10	40
49.38	11.67	41.67
49.4	11.67	44.17
49.42	16.67	34.17
49.44	12.5	29.17
49.46	10.83	40.83
49.48	15.83	34.17
49.5	15.83	40
49.52	10.83	42.5
49.54	10.83	40.83
49.56	14.17	50
49.58	17.5	27.5
49.6	24.17	44.17
49.62	8.33	29.17
49.64	15	33.33
49.66	14.17	39.17
49.68	10.83	36.67
49.7	13.33	36.67
49.72	15.83	31.67
49.74	16.67	37.5
49.76	15	36.67
49.78	13.33	36.67
49.8	11.67	30.83
49.82	11.67	40
49.84	8.33	35
49.86	10.83	32.5
49.88	15.83	40.83
49.9	10.83	39.17
49.92	15.83	32.5
[truncated: 1,504 more rows]

## Sheet: Figure 2c
X	Y
Wavenumber (cm-1)	Transmittance (%)
	AMM	Original leaf
399.265	90.8825	87.1135
401.194	91.6521	88.2042
403.123	91.0077	89.8502
405.051	89.9684	89.3914
406.98	89.4309	88.9834
408.909	89.692	88.7521
410.838	89.9427	88.3641
412.767	90.7372	88.1517
414.695	91.6559	88.3399
416.624	91.3238	88.9515
418.553	90.0444	89.251
420.482	90.1867	89.3465
422.411	90.2303	89.6415
424.34	90.114	89.1943
426.268	90.1931	88.7045
428.197	90.6645	89.011
430.126	91.2186	88.7457
432.055	90.6315	88.2347
433.984	89.8153	88.3262
435.912	89.5293	88.5374
437.841	90.4498	88.2296
439.77	90.3645	87.3679
441.699	89.9356	87.0156
443.628	90.2574	87.4732
445.557	89.6263	88.2071
447.485	89.8653	88.1854
449.414	90.4735	87.8478
451.343	89.6941	87.3628
453.272	89.562	87.9878
455.201	89.7568	88.3323
457.129	89.8133	87.9776
459.058	89.6667	88.2096
460.987	89.8968	88.8959
462.916	89.9696	88.9776
464.845	89.9038	88.1465
466.773	90.2769	88.0278
468.702	90.5439	87.9663
470.631	90.3526	88.2074
472.56	90.5536	88.6494
474.489	90.8672	88.4323
476.418	90.3941	88.6532
478.346	90.0937	88.9417
480.275	90.2805	88.9401
482.204	90.963	89.2423
484.133	90.8674	90.0525
486.062	90.1325	90.2991
487.99	90.3645	90.3041
489.919	90.9852	90.7437
491.848	91.2349	91.2085
493.777	90.6281	91.4996
495.706	90.2255	91.5828
497.635	90.2503	91.0959
499.563	90.5579	90.7959
501.492	90.8386	90.8839
503.421	90.8791	91.1195
505.35	90.5818	91.3838
507.279	90.4776	91.3811
509.207	90.504	91.1939
511.136	90.4457	90.9216
513.065	90.3399	90.8152
514.994	90.2058	91.3707
516.923	90.4458	91.5062
518.851	90.7108	91.2161
520.78	90.7687	90.9517
522.709	90.7714	90.9978
524.638	90.9258	91.1344
526.567	91.2783	91.1062
528.496	91.4364	91.3963
530.424	91.7163	91.6657
532.353	91.7594	91.4513
534.282	91.9173	91.3912
536.211	92.0018	91.3194
538.14	91.7934	91.1041
540.068	91.6932	91.1884
541.997	91.6675	91.2455
543.926	91.5772	91.3085
545.855	91.6131	91.442
547.784	91.8273	91.4743
549.713	91.8436	91.3649
551.641	91.7858	91.3524
553.57	91.7741	91.416
555.499	91.6508	91.5152
557.428	91.6977	91.6157
559.357	91.8355	91.6988
561.285	91.8101	91.9916
563.214	91.9348	91.9798
565.143	92.0365	91.698
567.072	91.9208	91.8297
569.001	91.7391	92.0315
570.93	91.8708	92.0373
572.858	91.9357	91.8953
574.787	91.9055	91.8609
576.716	92.0396	92.1183
578.645	92.0789	92.1719
580.574	92.0676	92.0375
582.502	92.0519	92.1307
584.431	92.0052	92.1248
586.36	92.0125	92.2639
588.289	92.0816	92.303
590.218	92.1618	92.316
592.147	91.9807	92.4211
594.075	91.8354	92.4607
596.004	92.0135	92.3624
597.933	92.1356	92.4434
599.862	92.2225	92.5602
601.791	92.0994	92.5147
603.719	92.2101	92.4625
605.648	92.3123	92.6196
607.577	92.3207	92.7736
609.506	92.4842	92.8418
611.435	92.524	92.8339
613.363	92.5379	92.7038
615.292	92.5232	92.6769
617.221	92.5112	92.7868
619.15	92.5605	92.8008
621.079	92.5414	92.7493
623.008	92.5528	92.7868
624.936	92.692	92.9215
626.865	92.8156	93.0246
628.794	92.9641	92.918
630.723	92.8571	92.9801
632.652	92.6863	93.2042
634.58	92.8548	93.2609
636.509	92.9283	93.2048
638.438	92.8905	93.2672
640.367	92.9944	93.3255
642.296	92.864	93.213
644.225	92.8204	93.1817
646.153	92.8527	93.3908
648.082	92.8612	93.5068
650.011	92.8358	93.371
651.94	92.853	93.3696
653.869	92.961	93.4452
655.797	92.8667	93.3611
657.726	92.6202	93.401
659.655	92.6897	93.5096
661.584	92.955	93.6531
663.513	93.0837	93.6998
665.442	93.0701	93.7135
667.37	93.1607	93.8504
669.299	93.3792	93.8768
671.228	93.2533	93.6743
673.157	93.3042	93.6898
675.086	93.3883	93.8067
677.014	93.5317	93.793
678.943	93.6308	93.8626
680.872	93.7249	93.8419
682.801	93.745	93.8906
684.73	93.8	94.0511
686.659	93.8373	94.0562
688.587	93.8212	94.0712
690.516	93.7757	94.2251
692.445	93.8256	94.2024
694.374	93.9643	94.1777
696.303	93.9026	94.2246
698.231	94.0189	94.2546
700.16	94.1299	94.2968
702.089	94.1135	94.1803
704.018	94.0257	94.1283
705.947	94.0221	94.18
707.875	94.117	94.1581
709.804	94.0993	94.1591
711.733	94.1541	94.1559
713.662	94.2368	94.0743
715.591	94.2489	93.8539
717.52	94.1725	93.6144
719.448	94.2057	93.6754
721.377	94.2258	93.9021
723.306	94.2321	93.9184
725.235	94.352	93.9112
727.164	94.2263	93.9373
729.092	94.1053	93.9703
731.021	94.2031	94.0699
732.95	94.4125	94.2057
734.879	94.499	94.2843
736.808	94.4068	94.3428
738.737	94.3612	94.4556
740.665	94.4133	94.5375
742.594	94.4372	94.5206
744.523	94.3672	94.5272
746.452	94.228	94.5527
748.381	94.1684	94.5592
750.309	94.2316	94.5932
752.238	94.2489	94.585
754.167	94.1653	94.4995
756.096	94.172	94.5312
758.025	94.1164	94.5349
759.953	94.0041	94.5248
761.882	94.0091	94.5324
763.811	94.0167	94.5925
765.74	94.0153	94.6747
767.669	94.0085	94.7352
769.598	93.8991	94.7073
771.526	93.6819	94.6217
773.455	93.5472	94.5923
775.384	93.4656	94.6001
777.313	93.3179	94.521
779.242	93.2623	94.538
781.17	93.3577	94.6405
783.099	93.5818	94.7546
785.028	93.8222	94.643
786.957	94.0404	94.5924
788.886	94.2706	94.7486
790.815	94.4442	94.7228
792.743	94.4804	94.6129
794.672	94.4969	94.68
796.601	94.6177	94.7002
798.53	94.7493	94.6011
800.459	94.6772	94.5219
802.387	94.6057	94.5389
804.316	94.5705	94.5055
806.245	94.6158	94.5105
808.174	94.6868	94.5439
810.103	94.6937	94.4939
812.032	94.639	94.5324
813.96	94.6764	94.5252
815.889	94.7357	94.4684
817.818	94.6758	94.4579
819.747	94.6673	94.5097
821.676	94.76	94.4843
823.604	94.7372	94.4423
825.533	94.7694	94.4245
827.462	94.8545	94.3686
829.391	94.8837	94.3246
831.32	94.9072	94.3116
833.249	94.8496	94.4181
835.177	94.859	94.5917
837.106	94.9704	94.6907
839.035	94.9312	94.774
840.964	94.8899	94.8155
842.893	94.9894	94.8231
844.821	95.0802	94.8692
846.75	95.1063	94.8757
848.679	95.1253	94.905
850.608	95.15	95.0061
852.537	95.0534	95.0365
854.465	94.9978	94.8807
856.394	94.9977	94.7331
858.323	94.995	94.8266
860.252	95.0345	94.9117
862.181	95.0383	94.8623
864.11	95.094	94.8234
866.038	95.1308	94.8066
867.967	95.0359	94.8139
869.896	94.8922	94.7689
871.825	94.9244	94.7416
873.754	94.9798	94.716
875.682	94.9519	94.6218
877.611	94.8993	94.5241
879.54	94.9707	94.5429
881.469	95.0527	94.6132
883.398	94.9357	94.5003
885.327	94.829	94.3756
887.255	94.8555	94.3899
889.184	94.8667	94.4371
891.113	94.7871	94.3602
893.042	94.7519	94.2901
894.971	94.8074	94.2847
896.899	94.8327	94.2732
898.828	94.8058	94.209
900.757	94.8471	94.1708
902.686	94.9377	94.197
904.615	95.0299	94.1572
906.544	94.9835	94.0773
908.472	94.8092	94.0668
910.401	94.7281	94.1028
912.33	94.838	94.1209
914.259	94.8636	94.0105
916.188	94.8501	93.9291
918.116	94.8585	93.9593
920.045	94.8978	93.9532
921.974	94.9413	93.8961
923.903	94.9455	93.8425
925.832	94.8713	93.8205
927.76	94.8512	93.8258
929.689	94.8115	93.7626
931.618	94.7009	93.7087
933.547	94.6642	93.7364
935.476	94.7089	93.7016
937.405	94.7056	93.6067
939.333	94.6354	93.5366
941.262	94.5354	93.4006
943.191	94.5117	93.2137
945.12	94.5003	93.1301
947.049	94.4496	93.1553
948.977	94.4303	93.1105
950.906	94.4225	93.0238
952.835	94.3798	93.0174
954.764	94.3474	92.9328
956.693	94.3292	92.8811
958.622	94.324	92.8535
960.55	94.3239	92.8284
962.479	94.3918	92.8562
964.408	94.3878	92.8185
966.337	94.247	92.7399
968.266	94.2109	92.6632
970.194	94.2352	92.6738
972.123	94.2499	92.7162
974.052	94.195	92.6792
975.981	94.1397	92.6628
977.91	94.0409	92.5983
979.839	93.9515	92.4414
981.767	93.8182	92.3989
983.696	93.6924	92.42
985.625	93.6461	92.3104
987.554	93.6565	92.2486
989.483	93.632	92.316
991.411	93.5061	92.2894
993.34	93.4035	92.2049
995.269	93.392	92.0947
997.198	93.3676	92.0579
999.127	93.3778	92.0961
1001.06	93.3439	92.09
1002.98	93.2968	91.9976
1004.91	93.2527	91.8471
1006.84	93.1838	91.7788
1008.77	93.1026	91.7886
1010.7	92.9933	91.7325
1012.63	92.9798	91.6873
1014.56	92.9872	91.704
1016.49	92.8505	91.6519
1018.41	92.7069	91.6492
1020.34	92.6486	91.7263
1022.27	92.6472	91.7048
1024.2	92.6098	91.609
1026.13	92.5222	91.5254
1028.06	92.5126	91.5096
1029.99	92.4892	91.6177
1031.92	92.4185	91.6662
1033.85	92.4676	91.575
1035.77	92.5828	91.539
1037.7	92.5749	91.605
1039.63	92.5674	91.6417
1041.56	92.7052	91.7083
1043.49	92.7258	91.6637
1045.42	92.5523	91.6145
1047.35	92.4349	91.6733
1049.28	92.488	91.6947
1051.2	92.5373	91.6445
1053.13	92.4384	91.7068
1055.06	92.2883	91.6842
1056.99	92.2642	91.6301
1058.92	92.3796	91.7208
1060.85	92.4374	91.8
1062.78	92.4927	91.822
1064.71	92.5712	91.8453
1066.64	92.567	91.9271
1068.56	92.6516	91.9291
1070.49	92.796	91.9766
1072.42	92.8446	92.0062
1074.35	92.9252	91.9894
1076.28	93.0472	92.0255
1078.21	93.0521	92.0572
1080.14	93.0576	92.1375
1082.07	93.0993	92.2003
1083.99	93.1771	92.2014
1085.92	93.1766	92.2011
1087.85	93.1895	92.2402
1089.78	93.2429	92.2569
1091.71	93.2903	92.265
1093.64	93.1687	92.3144
1095.57	93.1545	92.363
1097.5	93.2327	92.3855
1099.43	93.2396	92.3765
1101.35	93.2296	92.381
1103.28	93.3075	92.4321
1105.21	93.3113	92.5489
1107.14	93.3345	92.687
1109.07	93.4701	92.6813
1111	93.5434	92.896
1112.93	93.6474	93.1432
1114.86	93.7597	93.3072
1116.78	93.8435	93.4459
1118.71	93.8725	93.5106
1120.64	93.8845	93.5704
1122.57	93.9816	93.6304
1124.5	94.137	93.6126
1126.43	94.2208	93.6581
1128.36	94.2676	93.7481
1130.29	94.38	93.8251
1132.21	94.432	93.8236
1134.14	94.4309	93.844
1136.07	94.4447	93.8219
1138	94.4763	93.5745
1139.93	94.4715	93.4355
1141.86	94.5046	93.3773
1143.79	94.5244	93.2991
1145.72	94.4302	93.2742
1147.65	94.3416	93.2546
1149.57	94.2999	93.1665
1151.5	94.3283	93.2087
1153.43	94.3612	93.2223
1155.36	94.3263	93.1386
1157.29	94.2687	93.0284
1159.22	94.2966	92.9112
1161.15	94.3518	92.8703
1163.08	94.282	92.9224
1165	94.2798	92.9581
1166.93	94.3752	92.9637
1168.86	94.4745	93.0015
1170.79	94.5572	93.0469
1172.72	94.6757	93.1407
1174.65	94.7733	93.2313
1176.58	94.7532	93.3301
1178.51	94.7557	93.451
1180.44	94.7408	93.5258
1182.36	94.7314	93.612
1184.29	94.7571	93.6724
1186.22	94.7888	93.7838
1188.15	94.7951	93.9057
1190.08	94.8756	93.9608
1192.01	94.9018	93.966
1193.94	94.9245	94.0229
1195.87	94.9492	94.0346
1197.79	94.9434	94.0611
1199.72	95.0203	94.1605
1201.65	95.047	94.1677
1203.58	94.9365	94.1625
1205.51	94.9619	94.1806
1207.44	94.984	94.1984
1209.37	94.9202	94.175
1211.3	94.9498	94.1725
1213.23	95.0065	94.1993
1215.15	95.0523	94.2427
1217.08	95.1003	94.248
1219.01	95.0901	94.2271
1220.94	95.0661	94.2353
1222.87	95.0347	94.2723
1224.8	95.0979	94.2509
1226.73	95.1524	94.2502
1228.66	95.1515	94.2444
1230.58	95.1967	94.2461
1232.51	95.2179	94.2662
1234.44	95.252	94.3022
1236.37	95.2598	94.2947
1238.3	95.2352	94.3364
1240.23	95.2459	94.3941
1242.16	95.253	94.4202
1244.09	95.142	94.4333
1246.02	95.1226	94.5206
1247.94	95.2247	94.6238
1249.87	95.3203	94.6242
1251.8	95.3214	94.6906
1253.73	95.2826	94.8777
1255.66	95.2377	94.9648
1257.59	95.1888	94.9964
1259.52	95.2043	95.0218
1261.45	95.2509	95.0978
1263.37	95.2518	95.1631
1265.3	95.2148	95.15
1267.23	95.2582	95.1367
1269.16	95.2584	95.1857
1271.09	95.2198	95.2314
1273.02	95.1627	95.3221
1274.95	95.1393	95.4137
1276.88	95.1435	95.5344
1278.81	95.1582	95.6415
1280.73	95.1885	95.7395
1282.66	95.2046	95.8007
1284.59	95.1928	95.8209
1286.52	95.1936	95.8458
1288.45	95.1759	95.9416
1290.38	95.1425	96.0289
1292.31	95.1189	96.0319
1294.24	95.0966	96.0233
1296.16	95.0157	95.9958
1298.09	94.917	95.9721
1300.02	94.8707	96.0165
1301.95	94.8104	96.0547
1303.88	94.6807	96.0584
1305.81	94.6272	96.0393
1307.74	94.6098	96.0082
1309.67	94.519	95.9982
1311.59	94.3954	96.0058
1313.52	94.2621	96.0376
1315.45	94.2208	96.0937
1317.38	94.2589	96.0845
1319.31	94.352	96.0893
1321.24	94.5194	96.1088
1323.17	94.758	96.1314
1325.1	94.9363	96.174
1327.03	95.0023	96.1932
1328.95	95.0775	96.1278
1330.88	95.2146	96.1098
1332.81	95.3914	96.1475
1334.74	95.5091	96.132
1336.67	95.5401	96.1311
1338.6	95.6102	96.1175
1340.53	95.6426	96.1151
1342.46	95.636	96.1685
1344.38	95.7146	96.1664
1346.31	95.7797	96.1152
1348.24	95.7488	96.1129
1350.17	95.734	96.088
1352.1	95.7224	96.0735
1354.03	95.6621	96.0437
1355.96	95.6314	96.0122
1357.89	95.6562	96.0171
1359.82	95.6364	95.9673
1361.74	95.5694	95.9131
1363.67	95.5858	95.9075
1365.6	95.6214	95.9252
1367.53	95.6476	95.9678
1369.46	95.6713	96.0327
1371.39	95.7192	96.0862
1373.32	95.7167	96.0523
1375.25	95.6914	96.0345
1377.17	95.7841	96.1023
1379.1	95.8632	96.1694
1381.03	95.9038	96.1908
1382.96	95.9534	96.2242
1384.89	95.9739	96.2609
1386.82	95.9947	96.2866
1388.75	95.998	96.3482
1390.68	95.9997	96.4068
1392.61	96.0592	96.5069
1394.53	96.1534	96.6245
1396.46	96.1955	96.637
1398.39	96.1478	96.6387
1400.32	96.1447	96.6089
1402.25	96.2055	96.5907
1404.18	96.1639	96.6209
1406.11	96.1385	96.6276
1408.04	96.1403	96.5903
1409.96	96.1275	96.5492
1411.89	96.1286	96.5481
1413.82	96.1452	96.5121
1415.75	96.1543	96.467
1417.68	96.1188	96.503
1419.61	96.0703	96.5667
1421.54	96.0462	96.6158
1423.47	96.048	96.5936
1425.4	96.0419	96.5376
1427.32	96.0483	96.5398
1429.25	96.0602	96.5098
1431.18	96.0489	96.4356
1433.11	96.0572	96.3796
1435.04	96.0414	96.3684
1436.97	96.039	96.3274
1438.9	96.0633	96.2866
1440.83	96.0661	96.3118
1442.75	96.0336	96.3184
1444.68	96.0078	96.3092
1446.61	96.0518	96.3082
1448.54	96.0688	96.3215
1450.47	96.0243	96.3418
1452.4	96.0298	96.3053
1454.33	96.0544	96.1863
1456.26	96.0669	96.1575
1458.18	96.0353	96.1752
1460.11	96.0321	96.1559
1462.04	96.079	96.112
1463.97	96.0789	96.1655
1465.9	96.1067	96.3103
1467.83	96.1429	96.4363
1469.76	96.1545	96.6189
1471.69	96.2267	96.7761
1473.62	96.3543	97.0121
1475.54	96.4558	97.2583
1477.47	96.5077	97.4015
1479.4	96.497	97.4707
1481.33	96.5053	97.5432
1483.26	96.5099	97.5915
1485.19	96.4678	97.588
1487.12	96.4181	97.5537
1489.05	96.4142	97.5176
1490.97	96.4809	97.5095
1492.9	96.5029	97.5236
1494.83	96.4823	97.5681
1496.76	96.4426	97.5435
1498.69	96.3923	97.4195
1500.62	96.3731	97.3679
1502.55	96.3962	97.3485
1504.48	96.3641	97.3229
1506.41	96.2748	97.1862
1508.33	96.2655	97.0457
1510.26	96.2894	96.9615
1512.19	96.3016	96.8237
1514.12	96.2624	96.6692
1516.05	96.2088	96.5458
1517.98	96.221	96.5942
1519.91	96.2807	96.7863
1521.84	96.3819	97.0623
1523.76	96.4559	97.2731
1525.69	96.4673	97.3967
1527.62	96.4627	97.4432
1529.55	96.4591	97.4249
1531.48	96.4398	97.4161
1533.41	96.3524	97.399
1535.34	96.3105	97.44
1537.27	96.337	97.4711
1539.2	96.36	97.464
1541.12	96.3591	97.5061
1543.05	96.3096	97.4926
1544.98	96.2242	97.4726
1546.91	96.1595	97.4841
1548.84	96.111	97.4855
1550.77	96.0962	97.4947
1552.7	96.0431	97.4656
1554.63	96.0247	97.4263
1556.55	96.0194	97.4476
1558.48	95.9528	97.324
1560.41	95.9702	97.3018
1562.34	95.9084	97.4138
1564.27	95.8669	97.4889
1566.2	95.8266	97.4601
1568.13	95.7258	97.4131
1570.06	95.5913	97.3623
1571.99	95.5589	97.3815
1573.91	95.5581	97.4086
1575.84	95.501	97.3256
1577.77	95.4347	97.2453
1579.7	95.428	97.2589
1581.63	95.396	97.2426
1583.56	95.3467	97.1511
1585.49	95.2863	97.0881
1587.42	95.1959	97.0548
1589.34	95.1489	97.0321
1591.27	95.1208	97.0061
1593.2	95.0844	96.9456
1595.13	95.0156	96.9416
1597.06	94.9666	96.9096
1598.99	94.9229	96.8829
1600.92	94.872	96.916
1602.85	94.8125	96.932
1604.77	94.7292	96.9035
1606.7	94.7083	96.859
1608.63	94.6854	96.7944
1610.56	94.6694	96.732
1612.49	94.6344	96.7152
1614.42	94.5842	96.6599
1616.35	94.6045	96.6432
1618.28	94.6811	96.7838
1620.21	94.7602	96.8665
1622.13	94.8469	96.9015
1624.06	94.8996	96.9436
1625.99	94.9511	96.9275
1627.92	95.0187	96.9058
1629.85	95.0991	96.9446
1631.78	95.1784	96.9707
1633.71	95.2438	96.9329
1635.64	95.3371	96.8527
1637.56	95.4103	96.8179
1639.49	95.5128	96.8536
1641.42	95.5635	96.9387
1643.35	95.5199	96.9984
1645.28	95.5172	96.9546
1647.21	95.6428	96.8648
1649.14	95.7591	96.8558
1651.07	95.7877	96.9081
1653	95.778	96.9611
1654.92	95.8115	96.897
1656.85	95.888	96.9442
1658.78	95.981	96.9776
1660.71	95.9951	96.8945
1662.64	96.0284	96.8328
1664.57	96.0215	96.8734
1666.5	96.0421	96.951
1668.43	96.0989	96.993
1670.35	96.1436	96.9513
1672.28	96.2032	96.8935
1674.21	96.2762	96.833
1676.14	96.346	96.7891
1678.07	96.3428	96.8081
1680	96.3727	96.8079
1681.93	96.3733	96.7681
1683.86	96.2999	96.6576
1685.79	96.3106	96.5169
1687.71	96.432	96.4688
1689.64	96.4712	96.4043
1691.57	96.4698	96.2707
1693.5	96.4598	96.0856
1695.43	96.4364	95.9082
1697.36	96.503	95.7989
1699.29	96.5491	95.726
1701.22	96.5361	95.5719
1703.14	96.4757	95.394
1705.07	96.4664	95.2754
1707	96.5071	95.1182
1708.93	96.5839	94.9665
1710.86	96.6517	94.8688
1712.79	96.6312	94.807
1714.72	96.5587	94.7576
1716.65	96.529	94.7084
1718.58	96.6148	94.6301
1720.5	96.6656	94.4727
1722.43	96.6261	94.407
1724.36	96.6172	94.3034
1726.29	96.6813	94.1376
1728.22	96.7333	94.068
1730.15	96.7174	94.1886
1732.08	96.7138	94.3279
1734.01	96.7917	94.5207
1735.93	96.9183	94.8469
1737.86	97.0236	95.1735
1739.79	97.13	95.4954
1741.72	97.2484	95.8544
1743.65	97.3419	96.2198
1745.58	97.3873	96.549
1747.51	97.4618	96.7921
1749.44	97.6008	97.0218
1751.36	97.6719	97.2407
1753.29	97.6988	97.4504
1755.22	97.7583	97.5933
1757.15	97.8419	97.6843
1759.08	97.8832	97.7824
1761.01	97.8575	97.8522
1762.94	97.9099	97.8728
1764.87	97.9501	97.9879
1766.8	97.99	98.0945
1768.72	98.0006	98.1987
1770.65	97.9906	98.2171
1772.58	98.0201	98.1409
1774.51	98.0244	98.1335
1776.44	98.0249	98.1749
1778.37	98.1161	98.1655
1780.3	98.1563	98.1823
1782.23	98.1714	98.2587
1784.15	98.1647	98.2525
1786.08	98.1243	98.1759
1788.01	98.1498	98.1897
1789.94	98.1797	98.2119
1791.87	98.1605	98.2397
1793.8	98.165	98.1702
1795.73	98.1342	98.1347
1797.66	98.1807	98.1947
1799.59	98.2632	98.2391
1801.51	98.3099	98.3021
1803.44	98.245	98.2882
1805.37	98.2504	98.2814
1807.3	98.2974	98.306
1809.23	98.25	98.2643
1811.16	98.1603	98.3393
1813.09	98.1563	98.4573
1815.02	98.2323	98.5048
1816.94	98.3468	98.4439
1818.87	98.4079	98.3205
1820.8	98.2793	98.3388
1822.73	98.1844	98.3976
1824.66	98.3236	98.4098
1826.59	98.4165	98.3867
1828.52	98.396	98.3392
1830.45	98.3123	98.3062
1832.38	98.2805	98.3493
1834.3	98.2103	98.3229
1836.23	98.208	98.2228
1838.16	98.209	98.3267
1840.09	98.3002	98.4437
1842.02	98.4135	98.4302
1843.95	98.3612	98.3891
1845.88	98.3024	98.3142
1847.81	98.3432	98.2938
1849.73	98.3234	98.4191
1851.66	98.2596	98.4086
1853.59	98.3214	98.3127
1855.52	98.3572	98.2811
1857.45	98.2559	98.3341
1859.38	98.1403	98.2744
1861.31	98.13	98.2031
1863.24	98.2572	98.2571
1865.17	98.1223	98.3523
1867.09	98.0539	98.375
1869.02	98.2314	98.3503
1870.95	98.3625	98.5607
1872.88	98.4914	98.6725
1874.81	98.4765	98.4934
1876.74	98.5109	98.368
1878.67	98.5459	98.3833
1880.6	98.5383	98.2774
1882.52	98.4341	98.2689
1884.45	98.448	98.3989
1886.38	98.525	98.5513
1888.31	98.4265	98.4134
1890.24	98.5482	98.3035
1892.17	98.5683	98.4537
1894.1	98.3147	98.5705
1896.03	98.139	98.5996
1897.95	98.0632	98.7187
1899.88	98.0389	98.5069
1901.81	98.249	98.3391
1903.74	98.483	98.4683
1905.67	98.5008	98.4193
1907.6	98.1687	98.5167
1909.53	98.0523	98.5619
1911.46	98.0138	98.6092
1913.39	98.2468	98.6274
1915.31	98.4254	98.7301
1917.24	98.3892	98.321
1919.17	98.4981	97.9736
1921.1	98.5831	98.2958
1923.03	98.329	98.8324
1924.96	98.1344	99.1
1926.89	98.0889	99.0127
1928.82	98.2077	98.9107
1930.74	98.4829	98.948
1932.67	98.232	98.5336
1934.6	98.0268	98.3566
1936.53	97.978	98.7712
1938.46	97.9609	98.9743
1940.39	98.2315	98.7684
1942.32	98.6471	98.3794
1944.25	98.4956	98.0334
1946.18	98.2741	98.1083
1948.1	98.0552	98.2621
1950.03	98.5043	98.4017
1951.96	99.2133	98.3134
1953.89	99.0871	98.2163
1955.82	98.4702	98.4946
1957.75	98.1706	98.6765
1959.68	98.6495	98.5885
1961.61	98.429	98.9787
1963.53	98.3327	99.2443
1965.46	98.3332	98.7145
1967.39	97.398	98.4044
1969.32	98.342	98.0399
1971.25	99.5201	97.8294
1973.18	98.0849	98.6787
1975.11	97.443	99.0242
1977.04	98.5583	98.7606
1978.97	98.0478	97.8943
1980.89	97.8988	97.3466
1982.82	98.0565	98.5848
1984.75	98.4289	98.52
1986.68	98.5251	97.6966
1988.61	98.0637	97.4469
1990.54	97.4305	97.7139
1992.47	97.4143	97.1363
1994.4	98.1275	97.4032
1996.32	98.8023	98.7054
1998.25	98.6112	98.5692
2000.18	98.1415	97.7653
2002.11	97.3281	98.0459
2004.04	96.8252	98.7079
2005.97	97.5915	99.394
2007.9	98.2741	98.8313
2009.83	98.2915	97.4386
2011.76	97.7837	96.583
2013.68	98.0046	97.5819
2015.61	98.7252	98.6464
2017.54	98.4265	98.4825
2019.47	98.0697	97.4395
2021.4	98.3891	97.0217
2023.33	98.2418	97.1069
2025.26	98.4703	98.1173
2027.19	98.5321	98.7281
2029.11	97.8569	98.52
2031.04	97.5602	97.6682
2032.97	96.9834	96.7218
2034.9	96.6183	97.2834
2036.83	97.2059	97.3356
2038.76	97.564	97.2246
2040.69	97.4536	97.7592
2042.62	98.106	98.3679
2044.54	97.8482	98.1392
2046.47	97.9166	97.6031
2048.4	98.4747	97.6946
2050.33	98.5311	97.9753
2052.26	98.5898	98.4595
2054.19	98.7418	98.5416
2056.12	98.2681	98.3924
2058.05	98.4746	98.5256
2059.98	98.7599	98.7184
2061.9	98.5844	98.7355
2063.83	98.3866	98.7365
2065.76	98.1828	98.5249
2067.69	98.1012	98.2206
2069.62	98.273	98.2163
2071.55	98.5453	97.9221
2073.48	98.6493	98.2127
2075.41	98.4841	98.3185
2077.33	98.3439	97.8466
2079.26	98.2844	97.8262
2081.19	98.3006	98.0545
2083.12	98.291	98.1408
2085.05	98.0863	98.5421
2086.98	97.979	98.7621
2088.91	98.2801	98.6845
2090.84	98.7753	98.4144
2092.77	98.5376	98.5903
2094.69	98.1205	98.7834
2096.62	98.4239	98.31
2098.55	98.418	97.7539
2100.48	97.8707	97.996
2102.41	98.027	98.2522
2104.34	98.3938	98.3098
2106.27	98.593	98.5608
2108.2	98.6409	98.808
2110.12	98.6481	98.4791
2112.05	98.9181	98.0331
2113.98	98.7128	98.0732
2115.91	98.4592	98.3014
2117.84	98.6428	98.4541
2119.77	98.5734	98.4008
2121.7	98.4968	98.6264
2123.63	98.7489	98.5509
2125.56	98.6522	98.4556
2127.48	98.6884	98.5086
2129.41	98.4155	98.1
2131.34	98.1024	98.197
2133.27	97.7493	98.9422
2135.2	97.8655	99.1556
2137.13	98.3346	98.9016
2139.06	97.8903	98.6355
2140.99	98.1049	98.6336
2142.91	98.2592	98.5319
2144.84	98.6119	98.2486
2146.77	98.481	97.7114
2148.7	98.3836	98.1558
2150.63	99.1782	97.5987
2152.56	99.3617	97.3583
2154.49	98.6828	98.7512
2156.42	98.3838	98.7419
2158.35	98.28	95.9819
2160.27	98.1656	95.8593
2162.2	97.9577	97.4218
2164.13	98.4518	98.664
2166.06	98.2294	98.9877
2167.99	98.4135	98.222
2169.92	98.2275	97.6949
2171.85	97.6573	98.7181
2173.78	97.7738	99.8866
2175.7	97.9507	99.6274
2177.63	98.5478	98.7465
2179.56	98.8954	97.9656
2181.49	97.9891	97.4196
2183.42	97.8588	97.4004
2185.35	99.0772	97.6817
2187.28	99.2152	97.9241
2189.21	98.9671	97.7714
2191.13	98.8109	97.8471
2193.06	99.1878	98.0807
2194.99	98.9427	98.1509
2196.92	98.2728	98.7587
2198.85	98.2724	99.1202
2200.78	98.5646	98.914
2202.71	98.4676	98.8179
2204.64	98.8144	98.9756
2206.57	99.0759	99.0071
2208.49	99.0266	98.658
2210.42	98.8045	98.4232
2212.35	98.8135	98.7336
2214.28	98.6682	98.6991
2216.21	98.8431	98.0447
2218.14	98.8087	97.6714
2220.07	98.4583	97.8705
2222	98.1733	98.0318
2223.92	98.3079	98.3155
2225.85	98.7063	98.1279
2227.78	99.1493	98.1106
2229.71	99.0632	98.5327
2231.64	98.5254	98.6727
2233.57	98.1232	98.2887
2235.5	98.2002	98.116
2237.43	98.456	98.8739
2239.36	98.4681	98.7198
2241.28	98.2746	98.447
2243.21	98.0844	98.8058
2245.14	98.1332	98.3775
2247.07	98.0716	97.8638
2249	98.3299	98.0224
2250.93	98.4324	98.2443
2252.86	98.5242	98.6436
2254.79	98.7622	98.8075
2256.71	98.9147	98.8264
2258.64	98.533	98.5122
2260.57	98.269	98.2871
2262.5	98.2189	98.5222
2264.43	97.9211	98.6334
2266.36	97.6006	98.5118
2268.29	97.9198	98.3124
2270.22	98.0053	98.2883
2272.15	97.9706	98.3391
2274.07	97.9265	98.4228
2276	98.1285	98.2318
2277.93	98.1727	98.1195
2279.86	98.3417	98.1911
2281.79	98.4219	98.1557
2283.72	98.2312	98.1161
2285.65	98.0845	98.3059
2287.58	97.8731	98.3007
2289.5	97.9707	98.1106
2291.43	98.2779	98.0292
2293.36	98.2651	98.2301
2295.29	98.1376	98.2062
2297.22	98.0921	98.055
2299.15	98.278	98.1355
2301.08	98.3204	98.2349
2303.01	98.2606	98.3372
2304.94	98.3046	98.4233
2306.86	98.4589	98.5242
2308.79	98.4924	98.2825
2310.72	98.4496	98.0781
2312.65	98.4694	98.0742
2314.58	98.5944	98.1684
2316.51	98.3751	98.1801
2318.44	98.0737	98.1839
2320.37	98.198	98.3088
2322.29	98.4932	98.2616
2324.22	98.4885	98.1388
2326.15	98.4749	98.3537
2328.08	98.5693	98.3584
2330.01	98.6347	98.4265
2331.94	98.8114	98.3439
2333.87	98.754	98.3494
2335.8	98.7062	98.3453
2337.72	98.731	98.0126
2339.65	98.7286	98.2003
2341.58	98.7799	98.6498
2343.51	98.794	98.6005
2345.44	98.5478	98.1873
2347.37	98.3323	98.1351
2349.3	98.3663	98.3218
2351.23	98.3769	98.5209
2353.16	98.3826	98.6806
2355.08	98.7006	98.6855
2357.01	99.444	98.5948
2358.94	99.8971	98.4716
2360.87	99.73	98.4246
2362.8	99.1588	98.5648
2364.73	99.049	98.0379
2366.66	98.5891	97.5089
2368.59	98.5615	98.1435
2370.51	98.7108	98.6475
2372.44	98.7874	98.6111
2374.37	98.5638	98.4324
2376.3	98.3569	98.3021
2378.23	98.288	98.3551
2380.16	98.458	98.5629
2382.09	98.4697	98.6346
2384.02	98.3615	98.4557
2385.95	98.346	98.2749
2387.87	98.3186	98.4209
2389.8	98.2421	98.5602
2391.73	98.2522	98.4874
2393.66	98.3618	98.4657
2395.59	98.3743	98.4082
2397.52	98.3901	98.2924
2399.45	98.3337	98.1711
2401.38	98.3259	98.138
2403.3	98.3728	98.2876
2405.23	98.3029	98.3913
2407.16	98.3335	98.3797
2409.09	98.4317	98.4194
2411.02	98.3683	98.3969
2412.95	98.3831	98.5284
2414.88	98.4728	98.4937
2416.81	98.4319	98.505
2418.74	98.4094	98.5304
2420.66	98.3457	98.4493
2422.59	98.32	98.3729
2424.52	98.3574	98.1794
2426.45	98.1244	98.1843
2428.38	97.9582	98.1786
2430.31	98.1214	98.1557
2432.24	98.1998	98.3036
2434.17	98.2784	98.4107
2436.09	98.2876	98.4999
2438.02	98.3458	98.4052
2439.95	98.3452	98.0106
2441.88	98.1604	97.9622
2443.81	98.3162	98.3236
2445.74	98.3979	98.4582
2447.67	98.3153	98.6025
2449.6	98.2071	98.4591
2451.53	98.1536	98.2912
2453.45	98.0491	98.2615
2455.38	98.1221	98.3257
2457.31	98.2792	98.4459
2459.24	98.2332	98.3581
2461.17	98.1253	98.3413
2463.1	98.0529	98.4699
2465.03	98.1615	98.5352
2466.96	98.2062	98.4387
2468.88	98.1721	98.4052
2470.81	98.2275	98.4655
2472.74	98.3071	98.5042
2474.67	98.4655	98.3826
2476.6	98.4076	98.2268
2478.53	98.2751	98.2565
2480.46	98.3335	98.3973
2482.39	98.3316	98.3972
2484.32	98.2163	98.3625
2486.24	98.2589	98.5535
2488.17	98.3541	98.4424
2490.1	98.2747	98.382
2492.03	98.2152	98.4744
2493.96	98.3767	98.417
2495.89	98.5076	98.343
2497.82	98.2838	98.3035
2499.75	98.1821	98.3045
2501.67	98.082	98.3965
2503.6	97.9932	98.4577
2505.53	98.292	98.3434
2507.46	98.5049	98.2842
2509.39	98.4695	98.3463
2511.32	98.3681	98.4882
2513.25	98.0771	98.6262
2515.18	98.0007	98.4704
2517.1	98.03	98.3318
2519.03	97.9901	98.4115
2520.96	98.0872	98.551
2522.89	98.3638	98.5816
2524.82	98.3579	98.3895
2526.75	98.0618	98.1938
2528.68	98.0255	98.1278
2530.61	98.1258	98.3641
2532.54	98.1956	98.466
2534.46	98.1837	98.3594
2536.39	98.1434	98.2399
2538.32	98.2182	98.2907
2540.25	98.3447	98.5745
2542.18	98.2925	98.4537
2544.11	98.2216	98.213
2546.04	98.2918	98.2845
2547.97	98.1754	98.2749
2549.89	98.0535	98.194
2551.82	98.2698	98.0953
2553.75	98.3975	98.2859
2555.68	98.2986	98.434
2557.61	98.2986	98.354
2559.54	98.305	98.2521
2561.47	98.3011	98.3668
2563.4	98.4838	98.4185
2565.33	98.4972	98.3261
2567.25	98.4499	98.2666
2569.18	98.3768	98.3254
2571.11	98.2346	98.4562
2573.04	98.2489	98.4834
2574.97	98.2889	98.3616
2576.9	98.2646	98.2772
2578.83	98.1767	98.264
2580.76	98.1899	98.2289
2582.68	98.2374	98.3519
2584.61	98.2259	98.4008
2586.54	98.1132	98.3721
2588.47	98.0905	98.356
2590.4	98.0635	98.3615
2592.33	97.9974	98.3859
2594.26	97.9516	98.3864
2596.19	98.0112	98.3055
2598.12	98.0983	98.2087
2600.04	98.0871	98.1637
2601.97	97.9509	98.2134
2603.9	98.0414	98.1825
2605.83	98.0828	98.2108
2607.76	98.0718	98.1916
2609.69	98.0489	98.2126
2611.62	97.9357	98.1555
2613.55	97.9614	98.0923
2615.47	98.0864	98.073
2617.4	98.2374	98.087
2619.33	98.2595	98.135
2621.26	98.137	98.1897
2623.19	98.0873	98.1214
2625.12	98.1521	98.1325
2627.05	98.1227	98.1673
2628.98	97.9651	98.2798
2630.91	97.9778	98.2762
2632.83	97.9656	98.1712
2634.76	98.0449	98.1822
2636.69	98.1433	98.2691
2638.62	98.0402	98.2192
2640.55	97.947	98.1725
2642.48	97.9444	98.2532
2644.41	97.8959	98.3374
2646.34	97.9279	98.2485
2648.26	98.0252	98.1852
2650.19	97.9982	98.1679
2652.12	97.9599	98.1528
2654.05	97.9984	98.0782
2655.98	98.0501	98.0369
2657.91	98.0484	98.0374
2659.84	98.0981	98.0985
2661.77	98.103	98.1158
2663.69	98.029	98.1131
2665.62	98.0191	98.194
2667.55	98.047	98.2323
2669.48	98.0437	98.1861
2671.41	98.0266	98.1608
2673.34	98.0262	98.2081
2675.27	98.0329	98.2122
2677.2	97.9852	98.1541
2679.13	97.9355	98.1917
2681.05	98.0318	98.1629
2682.98	98.0499	98.122
2684.91	98.0286	98.1614
2686.84	98.055	98.0974
2688.77	98.0386	98.0387
2690.7	98.0684	98.1284
2692.63	98.0439	98.1752
2694.56	97.9651	98.1582
2696.48	97.947	98.1753
2698.41	97.9385	98.1548
2700.34	97.9983	98.1029
2702.27	98.0623	98.1366
2704.2	98.0693	98.1473
2706.13	98.0978	98.1304
2708.06	98.1661	98.1337
2709.99	98.156	98.1815
2711.92	98.0315	98.2138
2713.84	98.017	98.2098
2715.77	98.0319	98.1901
2717.7	98.0502	98.1648
2719.63	98.1019	98.1245
2721.56	98.0762	98.1588
2723.49	98.0532	98.1743
2725.42	98.0114	98.1652
2727.35	97.9599	98.216
2729.27	97.9952	98.2336
2731.2	98.0136	98.1699
2733.13	98.0016	98.1389
2735.06	97.995	98.2018
2736.99	97.9795	98.1311
2738.92	97.9614	98.0191
2740.85	97.9993	98.0893
2742.78	98.0449	98.1283
2744.71	98.013	98.0954
2746.63	98.0193	98.0863
2748.56	98.0472	98.1435
2750.49	98.01	98.1083
2752.42	98.0084	98.049
2754.35	97.954	98.0477
2756.28	97.8914	98.1135
2758.21	98.0049	98.1518
2760.14	98.0845	98.1364
2762.06	98.0193	98.1417
2763.99	97.9808	98.1593
2765.92	98.071	98.1332
2767.85	98.1337	98.0989
2769.78	98.0186	98.0864
2771.71	97.9447	98.1079
2773.64	97.9591	98.083
2775.57	97.9775	98.0238
2777.5	97.8866	98.061
2779.42	97.8778	98.1177
2781.35	97.9255	98.1424
2783.28	97.9945	98.1707
2785.21	98.0152	98.1448
2787.14	98.0542	98.0598
2789.07	98.007	98.009
2791	97.9444	98.038
2792.93	97.9065	98.0588
2794.85	97.9438	98.043
2796.78	97.9869	98.1116
2798.71	97.8926	98.1542
2800.64	97.8974	98.0368
2802.57	97.9508	97.9389
2804.5	97.9417	97.9525
2806.43	97.9061	97.9214
2808.36	97.8401	97.8899
2810.28	97.8159	97.9462
2812.21	97.9149	97.9274
2814.14	97.9745	97.9194
2816.07	97.8799	97.9086
2818	97.8067	97.8685
2819.93	97.7917	97.8213
2821.86	97.7989	97.8012
2823.79	97.8225	97.7639
2825.72	97.8437	97.7373
2827.64	97.8165	97.6856
2829.57	97.7827	97.6729
2831.5	97.7433	97.6905
2833.43	97.6356	97.5643
2835.36	97.6266	97.4577
2837.29	97.6034	97.3021
2839.22	97.5743	97.0881
2841.15	97.5428	96.7804
2843.07	97.4092	96.4531
2845	97.2426	96.1018
2846.93	97.1797	95.7435
2848.86	97.1599	95.4256
2850.79	97.2292	95.4319
2852.72	97.3137	95.666
2854.65	97.4106	95.9004
2856.58	97.4034	96.1775
2858.51	97.381	96.3889
2860.43	97.4262	96.471
2862.36	97.5289	96.5993
2864.29	97.5641	96.7298
2866.22	97.549	96.7988
2868.15	97.5337	96.9169
2870.08	97.5137	97.053
2872.01	97.5635	97.0876
2873.94	97.5751	97.1512
2875.86	97.5812	97.2361
2877.79	97.5926	97.2274
2879.72	97.5374	97.192
2881.65	97.4904	97.1003
2883.58	97.5231	97.0026
2885.51	97.5474	96.9657
2887.44	97.5042	96.9402
2889.37	97.4232	96.9379
2891.3	97.3742	96.8095
2893.22	97.4911	96.6071
2895.15	97.5098	96.4522
2897.08	97.4275	96.4413
2899.01	97.3541	96.3783
2900.94	97.3525	96.2583
2902.87	97.3656	96.1241
2904.8	97.3866	96.0882
2906.73	97.33	95.8855
2908.65	97.2185	95.6616
2910.58	97.1144	95.527
2912.51	97.015	95.2942
2914.44	96.9426	94.9412
2916.37	96.8867	94.5539
2918.3	96.8902	94.4409
2920.23	96.8564	94.6911
2922.16	96.8497	94.9738
2924.09	96.9376	95.1733
2926.01	97.0823	95.3488
2927.94	97.1767	95.4206
2929.87	97.1646	95.5583
2931.8	97.1881	95.6796
2933.73	97.2364	95.8003
2935.66	97.3098	96.0175
2937.59	97.383	96.1692
2939.52	97.4303	96.2499
2941.44	97.449	96.3081
2943.37	97.5094	96.4422
2945.3	97.5448	96.6594
2947.23	97.5807	96.8199
2949.16	97.6154	96.9124
2951.09	97.6635	96.9842
2953.02	97.6639	97.0571
2954.95	97.6857	97.1982
2956.87	97.6731	97.3284
2958.8	97.6496	97.3821
2960.73	97.7203	97.4946
2962.66	97.8175	97.6263
2964.59	97.858	97.7529
2966.52	97.8727	97.8586
2968.45	97.902	97.8938
2970.38	97.9632	97.9155
2972.31	97.9605	97.9612
2974.23	98.0216	98.0112
2976.16	98.0432	97.9873
2978.09	98.0375	98.0534
2980.02	98.018	98.1234
2981.95	98.0353	98.1424
2983.88	97.9561	98.1475
2985.81	97.9025	98.0802
2987.74	97.9815	98.1486
2989.66	98.042	98.367
2991.59	98.0656	98.3755
2993.52	97.9601	98.2576
2995.45	97.9712	98.2226
2997.38	98.0151	98.28
2999.31	97.9481	98.3648
3001.24	97.9529	98.3751
3003.17	98.0687	98.4817
3005.1	98.0575	98.4482
3007.02	98.0267	98.3111
3008.95	97.9731	98.2594
3010.88	98.0113	98.2878
3012.81	97.989	98.2488
3014.74	97.9458	98.2083
3016.67	97.9185	98.3656
3018.6	97.8424	98.4894
3020.53	97.7866	98.4633
3022.45	97.8328	98.4019
3024.38	97.8713	98.3792
3026.31	97.8894	98.3446
3028.24	97.8983	98.3566
3030.17	97.9457	98.4284
3032.1	98.0154	98.5244
3034.03	97.9668	98.4339
3035.96	97.8434	98.3822
3037.89	97.7505	98.3341
3039.81	97.759	98.4055
3041.74	97.9133	98.4124
3043.67	97.9402	98.3595
3045.6	97.8758	98.3725
3047.53	97.8259	98.3405
3049.46	97.8071	98.4694
3051.39	97.7883	98.5311
3053.32	97.8319	98.4336
3055.24	97.8015	98.3967
3057.17	97.8675	98.4928
3059.1	98.1117	98.5211
3061.03	98.1253	98.4479
3062.96	98.0185	98.375
3064.89	97.9767	98.4028
3066.82	97.9319	98.3705
3068.75	97.8698	98.2857
3070.68	97.8801	98.2861
3072.6	97.9169	98.2377
3074.53	97.9221	98.1987
3076.46	97.8766	98.2686
3078.39	97.8145	98.385
3080.32	97.7545	98.4652
3082.25	97.7686	98.3912
3084.18	97.7945	98.3226
3086.11	97.9098	98.3077
3088.03	97.9583	98.3695
3089.96	97.8956	98.4162
3091.89	97.937	98.4603
3093.82	97.9694	98.3011
3095.75	97.8358	98.1342
3097.68	97.857	98.1409
3099.61	97.8928	98.265
3101.54	97.9314	98.3435
3103.46	98.0238	98.4811
3105.39	98.002	98.4917
3107.32	97.9485	98.4607
3109.25	97.9191	98.3916
3111.18	97.9297	98.2968
3113.11	97.8327	98.3434
3115.04	97.8174	98.4583
3116.97	97.892	98.4351
3118.9	97.9976	98.4469
3120.82	97.9679	98.4487
3122.75	97.8634	98.3997
3124.68	97.9014	98.29
3126.61	98.0455	98.2592
3128.54	97.9473	98.3158
3130.47	97.8574	98.3009
3132.4	97.8964	98.1583
3134.33	98.0427	98.1435
3136.25	98.0368	98.2812
3138.18	97.8714	98.2878
3140.11	97.8694	98.2617
3142.04	97.9128	98.3683
3143.97	97.836	98.3848
3145.9	97.8179	98.2696
3147.83	97.7766	98.1882
3149.76	97.6704	98.2413
3151.69	97.7075	98.3792
3153.61	97.7294	98.4147
3155.54	97.6979	98.4349
3157.47	97.7873	98.3628
3159.4	97.8435	98.3427
3161.33	97.8818	98.3202
3163.26	97.9461	98.2521
3165.19	97.8123	98.1988
3167.12	97.6543	98.2435
3169.04	97.7823	98.333
3170.97	97.9377	98.3238
3172.9	97.897	98.2344
3174.83	97.9303	98.1891
3176.76	97.9796	98.2216
3178.69	97.9311	98.058
3180.62	97.8621	98.0066
3182.55	97.8539	98.1278
3184.48	97.7852	98.1167
3186.4	97.8316	98.1189
3188.33	97.8369	98.06
3190.26	97.7805	98.1124
3192.19	97.769	98.198
3194.12	97.6831	98.2383
3196.05	97.7071	98.2467
3197.98	97.8345	98.1498
3199.91	97.9253	98.2216
3201.83	97.9004	98.3363
3203.76	97.688	98.2745
3205.69	97.5655	98.1528
3207.62	97.6305	98.2665
3209.55	97.6776	98.3184
3211.48	97.8617	98.2172
3213.41	97.9143	98.2118
3215.34	97.9486	98.3428
3217.27	97.9395	98.2298
3219.19	97.8744	98.0545
3221.12	97.9098	98.2301
3223.05	97.9046	98.3201
3224.98	97.8484	98.2643
3226.91	97.6946	98.2728
3228.84	97.7817	98.1671
3230.77	97.9641	98.0109
3232.7	97.8763	98.0914
3234.62	97.8607	98.2672
3236.55	97.8348	98.2023
3238.48	97.7191	98.1497
3240.41	97.6531	98.175
3242.34	97.6214	98.0574
3244.27	97.7447	97.9866
3246.2	97.8323	98.0682
3248.13	97.7871	98.106
3250.05	97.5879	98.0736
3251.98	97.564	98.0566
3253.91	97.5963	97.977
3255.84	97.5269	97.9006
3257.77	97.5721	97.977
3259.7	97.5774	97.9707
3261.63	97.5841	98.0052
3263.56	97.6546	98.1072
3265.49	97.5966	98.1187
3267.41	97.6534	98.0419
3269.34	97.7375	97.9538
3271.27	97.6776	97.9787
3273.2	97.5661	98.0931
3275.13	97.5379	98.1667
3277.06	97.6117	98.0427
3278.99	97.6087	97.9395
3280.92	97.6697	97.9897
3282.84	97.7912	97.9886
3284.77	97.7372	98.0348
3286.7	97.6562	98.0526
3288.63	97.6241	97.9956
3290.56	97.5463	97.8161
3292.49	97.5339	97.8391
3294.42	97.5738	98.0599
3296.35	97.6046	98.1413
3298.28	97.5369	98.1181
3300.2	97.4766	98.0688
3302.13	97.5171	97.9541
3304.06	97.6743	97.949
3305.99	97.7326	98.0127
3307.92	97.6063	98.0347
3309.85	97.5676	98.0344
3311.78	97.4928	98.0239
3313.71	97.4858	98.0296
3315.63	97.5201	98.0621
3317.56	97.5428	98.0127
3319.49	97.57	97.9941
3321.42	97.5377	98.0727
3323.35	97.5437	98.0935
3325.28	97.6603	98.0373
3327.21	97.6456	98.0203
3329.14	97.6501	98.0921
3331.07	97.6605	98.1181
3332.99	97.6712	97.9338
3334.92	97.6667	97.864
3336.85	97.6302	97.8822
3338.78	97.568	97.9732
3340.71	97.5435	98.0464
3342.64	97.5011	97.9534
3344.57	97.5949	98.0191
3346.5	97.6854	98.0251
3348.42	97.7001	97.95
3350.35	97.5951	98.0117
3352.28	97.5206	97.9971
3354.21	97.4905	97.9952
3356.14	97.5486	97.9575
3358.07	97.6715	97.9294
3360	97.718	97.969
3361.93	97.6401	97.9417
3363.86	97.6012	97.9711
3365.78	97.6503	98.0173
3367.71	97.6091	97.9551
3369.64	97.5443	97.92
3371.57	97.5852	98.0188
3373.5	97.6497	97.9444
3375.43	97.5399	97.9025
3377.36	97.6129	98.0529
3379.29	97.7092	98.0367
3381.21	97.6392	97.9064
3383.14	97.5289	97.9763
3385.07	97.5142	98.1157
3387	97.6604	98.159
3388.93	97.7259	98.1593
3390.86	97.7166	98.0203
3392.79	97.7735	97.8877
3394.72	97.7136	97.9292
3396.64	97.6155	97.9679
3398.57	97.5591	98.0269
3400.5	97.6381	98.1143
3402.43	97.7322	98.0862
3404.36	97.6378	98.0371
3406.29	97.5171	98.1108
3408.22	97.492	98.176
3410.15	97.581	98.0358
3412.08	97.6426	98.0094
3414	97.7027	98.1928
3415.93	97.8446	98.2112
3417.86	97.9571	98.0683
3419.79	97.8303	98.1153
3421.72	97.686	98.2301
3423.65	97.6344	98.2025
3425.58	97.6062	98.2684
3427.51	97.5817	98.2663
3429.43	97.5806	98.1573
3431.36	97.5363	98.0508
3433.29	97.7145	98.1043
3435.22	97.809	98.242
3437.15	97.7957	98.2084
3439.08	97.874	98.0995
3441.01	97.9278	98.101
3442.94	97.863	98.0709
3444.87	97.7564	98.1208
3446.79	97.7463	98.1546
3448.72	97.8611	98.1088
3450.65	97.9831	98.089
3452.58	97.9266	98.2793
3454.51	97.9864	98.3009
3456.44	98.0761	98.1383
3458.37	97.9537	98.1522
3460.3	97.9085	98.3339
3462.22	97.9403	98.3695
3464.15	98.0198	98.3904
3466.08	98.1161	98.317
3468.01	98.1423	98.1859
3469.94	98.1019	98.2019
3471.87	98.1304	98.1666
3473.8	98.1112	98.163
3475.73	98.0123	98.1702
3477.66	98.0811	98.2711
3479.58	98.0964	98.3826
3481.51	98.0498	98.3057
3483.44	98.0166	98.361
3485.37	97.9479	98.4507
3487.3	98.0895	98.3873
3489.23	98.2159	98.3054
3491.16	98.1551	98.2639
3493.09	97.9595	98.248
3495.01	97.9967	98.3133
3496.94	98.1788	98.4408
3498.87	98.3351	98.3725
3500.8	98.3813	98.2296
3502.73	98.2826	98.2615
3504.66	98.2353	98.3081
3506.59	98.3413	98.3785
3508.52	98.4951	98.4186
3510.45	98.5079	98.4248
3512.37	98.4371	98.4369
3514.3	98.4137	98.4995
3516.23	98.3518	98.4868
3518.16	98.306	98.4732
3520.09	98.3704	98.5099
3522.02	98.4327	98.4869
3523.95	98.3753	98.4548
3525.88	98.3967	98.4191
3527.8	98.5034	98.6661
3529.73	98.6038	98.7322
3531.66	98.4749	98.5635
3533.59	98.4552	98.4599
3535.52	98.51	98.3888
3537.45	98.4005	98.4793
3539.38	98.4234	98.5055
3541.31	98.5661	98.5182
3543.23	98.4514	98.6315
3545.16	98.4129	98.613
3547.09	98.5524	98.6886
3549.02	98.6065	98.8589
3550.95	98.5455	98.7915
3552.88	98.4087	98.6276
3554.81	98.4233	98.5549
3556.74	98.448	98.7335
3558.67	98.4673	98.9011
3560.59	98.6489	98.8382
3562.52	98.6645	98.7307
3564.45	98.6475	98.7566
3566.38	98.6963	98.6386
3568.31	98.6992	98.5484
3570.24	98.6562	98.5766
3572.17	98.6422	98.706
3574.1	98.6944	98.9242
3576.02	98.6351	98.8341
3577.95	98.5619	98.7196
3579.88	98.7145	98.8287
3581.81	98.8709	98.8509
3583.74	98.8823	98.7368
3585.67	98.8394	98.759
3587.6	98.7724	98.6675
3589.53	98.7104	98.4592
3591.46	98.6712	98.5666
3593.38	98.8467	98.6929
3595.31	98.9167	98.6124
3597.24	98.9162	98.7467
3599.17	99.0239	98.8324
3601.1	99.024	98.7788
3603.03	98.9311	98.7622
3604.96	98.8445	98.8681
3606.89	98.796	98.8914
3608.81	98.7351	98.8009
3610.74	98.79	98.7782
3612.67	98.7695	98.788
3614.6	98.7599	98.774
3616.53	98.7687	98.9334
3618.46	99.0813	99.1922
3620.39	99.2095	99.1556
3622.32	99.0799	98.9495
3624.25	98.97	98.8208
3626.17	98.8339	98.9365
3628.1	98.6062	99.1147
3630.03	98.6427	98.9376
3631.96	98.8755	98.7234
3633.89	98.8859	98.856
3635.82	98.865	98.8985
3637.75	98.9781	99.0988
3639.68	98.9414	99.071
3641.6	98.9456	98.9052
3643.53	98.956	98.9243
3645.46	98.9388	98.9716
3647.39	99.0893	98.8803
3649.32	99.1407	98.832
3651.25	99.0093	98.7815
3653.18	99.0242	98.9029
3655.11	99.056	98.861
3657.04	98.9969	98.7522
3658.96	99.0075	98.8009
3660.89	98.929	98.8099
3662.82	98.9196	98.7411
3664.75	99.0659	98.889
3666.68	98.9919	98.9956
3668.61	98.9667	98.9981
3670.54	99.1915	99.0174
3672.47	99.3157	99.1225
3674.39	99.3422	99.0965
3676.32	99.1046	98.906
3678.25	98.9198	98.8606
3680.18	99.0165	98.704
3682.11	98.9954	98.7864
3684.04	98.9411	98.993
3685.97	98.9697	99.0771
3687.9	98.9997	98.9544
3689.83	99.0749	98.7781
3691.75	99.2985	98.7628
3693.68	99.339	98.9582
3695.61	99.2785	99.0794
3697.54	99.1478	99.013
3699.47	99.0298	99.02
3701.4	98.9788	98.8502
3703.33	99.0316	98.8717
3705.26	99.0062	98.9631
3707.18	98.9084	98.9581
3709.11	98.9588	99.0657
3711.04	99.0273	98.9317
3712.97	99.0635	98.8105
3714.9	98.9284	98.9729
3716.83	98.9456	98.9444
3718.76	99.1599	98.9893
3720.69	99.1237	99.1141
3722.61	98.9446	98.9266
3724.54	98.9038	98.8786
3726.47	98.9355	98.7892
3728.4	98.9931	98.8566
3730.33	99.0349	99.0909
3732.26	98.9709	99.0842
3734.19	98.7989	99.1239
3736.12	98.7815	99.2262
3738.05	99.1341	99.1251
3739.97	99.3256	98.8407
3741.9	99.2696	98.8875
3743.83	99.045	98.917
3745.76	98.8014	98.6933
3747.69	98.8502	98.785
3749.62	98.9453	98.972
3751.55	98.844	99.0041
3753.48	98.8138	98.8226
3755.4	98.7838	98.8971
3757.33	98.766	99.0361
3759.26	98.872	99.0433
3761.19	98.8278	98.9234
3763.12	98.7274	98.8363
3765.05	98.8781	98.8687
3766.98	99.0466	99.0749
3768.91	99.0144	99.0682
3770.84	98.995	98.966
3772.76	99.1145	98.9859
3774.69	99.1393	99.0316
3776.62	99.0048	99.0372
3778.55	98.8061	98.8735
3780.48	98.7957	98.7538
3782.41	98.8868	98.859
3784.34	98.9313	98.9467
3786.27	98.8871	98.9494
3788.19	98.978	98.9741
3790.12	99.0233	98.953
3792.05	99.0309	98.8155
3793.98	99.1393	98.792
3795.91	99.2415	99.0049
3797.84	99.1282	99.0532
3799.77	99.0664	98.9859
3801.7	99.0679	98.8562
3803.63	99.0456	98.844
3805.55	99.0964	99.0423
3807.48	99.0306	98.8749
3809.41	99.0333	98.7444
3811.34	99.0715	98.9213
3813.27	99.0046	98.9873
3815.2	98.9111	98.8213
3817.13	98.8274	98.6943
3819.06	98.8046	98.8105
3820.98	98.9576	98.9001
3822.91	98.9964	98.9899
3824.84	98.9974	99.1117
3826.77	98.9395	99.1239
3828.7	98.862	99.0318
3830.63	99.0035	98.8772
3832.56	98.9572	98.8302
3834.49	98.7352	98.7974
3836.42	98.8783	98.827
3838.34	99.0178	99.0192
3840.27	99.1334	99.2097
3842.2	99.2786	99.0114
3844.13	99.1826	98.7976
3846.06	98.8855	98.8783
3847.99	98.8228	99.0023
3849.92	99.0735	99.0489
3851.85	99.258	99.0258
3853.77	99.1861	98.9471
3855.7	99.006	98.9554
3857.63	98.9905	99.0688
3859.56	99.0324	99.0861
3861.49	98.9688	98.9756
3863.42	98.9028	98.9599
3865.35	98.8774	99.0012
3867.28	98.8786	99.0768
3869.2	98.8423	99.0684
3871.13	98.9245	98.9164
3873.06	98.9256	98.8814
3874.99	98.9272	98.9919
3876.92	99.0592	99.1352
3878.85	99.1439	99.0497
3880.78	99.2072	98.9377
3882.71	99.2103	98.9489
3884.64	99.1813	98.9034
3886.56	99.1087	98.8661
3888.49	99.0975	98.9456
3890.42	99.0911	99.0438
3892.35	99.0077	98.9603
3894.28	98.8992	98.9696
3896.21	98.9729	99.0307
3898.14	99.0372	98.982
3900.07	99.034	98.9057
3901.99	98.9654	98.9554
3903.92	99.0326	98.9399
3905.85	99.0447	98.8527
3907.78	98.9924	98.9404
3909.71	99.0239	98.9274
3911.64	98.9612	98.9844
3913.57	98.894	99.0348
3915.5	98.9831	98.9224
3917.43	99.0602	99.0425
3919.35	99.0098	99.267
3921.28	98.9351	99.2458
3923.21	98.978	99.1211
3925.14	99.0353	98.9648
3927.07	99.0687	98.974
3929	99.0958	98.9496
3930.93	99.0763	98.808
3932.86	98.9828	98.8586
3934.78	98.9034	98.9105
3936.71	98.9037	98.9538
3938.64	98.9413	98.9964
3940.57	98.9745	98.9747
3942.5	99.106	98.9654
3944.43	99.1979	98.8992
3946.36	99.1234	98.909
3948.29	99.072	98.8425
3950.22	98.9199	98.883
3952.14	98.891	98.969
3954.07	98.9918	98.9574
3956	98.992	98.994
3957.93	99.0309	99.0145
3959.86	99.0828	98.9671
3961.79	99.1	98.9777
3963.72	99.1531	99.0329
3965.65	99.126	99.1132
3967.57	99.1072	99.2189
3969.5	99.1489	99.2186
3971.43	98.9715	98.9916
3973.36	98.8669	98.8939
3975.29	98.9914	98.9326
3977.22	99.0921	98.9609
3979.15	99.0335	98.9914
3981.08	98.9118	99.0198
3983.01	98.8702	98.9252
3984.93	98.8905	98.8392
3986.86	99.078	98.8663
3988.79	99.2201	98.9338
3990.72	99.1	99.0345
3992.65	99.0802	99.0743
3994.58	99.1689	99.0437
3996.51	99.2035	98.8935
3998.44	99.1704	98.8802
4000.36	99.1157	98.9755

## Sheet: Figure 3f
X	Y
Wavelength (cm)	Absorbance (arb. units)
	AMM	Original leaf
200	0.74642	0.6103
200.5	0.7461	0.60857
201	0.7468	0.6074
201.5	0.74778	0.60926
202	0.7478	0.61318
202.5	0.74859	0.61623
203	0.74979	0.61763
203.5	0.75061	0.61838
204	0.75203	0.6195
204.5	0.75309	0.62022
205	0.75346	0.62012
205.5	0.75355	0.61999
206	0.75375	0.62029
206.5	0.7539	0.62077
207	0.75402	0.62095
207.5	0.75436	0.62099
208	0.75474	0.62116
208.5	0.75489	0.62128
209	0.75495	0.62133
209.5	0.75517	0.62119
210	0.75539	0.62091
210.5	0.75542	0.62078
211	0.7554	0.62082
211.5	0.7554	0.62086
212	0.75547	0.62087
212.5	0.75556	0.62096
213	0.75559	0.62101
213.5	0.75564	0.62087
214	0.75572	0.62073
214.5	0.75577	0.62066
215	0.75583	0.62054
215.5	0.7559	0.62046
216	0.75599	0.62045
216.5	0.75608	0.6205
217	0.75616	0.62052
217.5	0.75618	0.6205
218	0.75618	0.62046
218.5	0.75619	0.62045
219	0.75623	0.62047
219.5	0.75627	0.62048
220	0.75633	0.62047
220.5	0.75647	0.62048
221	0.75664	0.6205
221.5	0.75676	0.62048
222	0.75688	0.62048
222.5	0.75701	0.62052
223	0.75716	0.62057
223.5	0.75731	0.62063
224	0.75745	0.62067
224.5	0.7576	0.62068
225	0.75776	0.62068
225.5	0.75795	0.62078
226	0.75814	0.62093
226.5	0.75835	0.62108
227	0.75855	0.62127
227.5	0.75872	0.62146
228	0.7589	0.62158
228.5	0.75906	0.62167
229	0.75927	0.62167
229.5	0.75946	0.62162
230	0.75964	0.6216
230.5	0.75979	0.62157
231	0.75993	0.62159
231.5	0.76007	0.62165
232	0.76022	0.62169
232.5	0.76035	0.62174
233	0.76044	0.62176
233.5	0.7605	0.62176
234	0.76056	0.62176
234.5	0.76065	0.62178
235	0.76076	0.62186
235.5	0.76091	0.62196
236	0.7611	0.62208
236.5	0.76125	0.62218
237	0.76142	0.62226
237.5	0.76157	0.62233
238	0.76174	0.62239
238.5	0.76191	0.62246
239	0.76208	0.62256
239.5	0.76226	0.62265
240	0.7624	0.62276
240.5	0.76254	0.62286
241	0.76269	0.62295
241.5	0.76283	0.62305
242	0.76302	0.62313
242.5	0.7632	0.62322
243	0.76338	0.62331
243.5	0.76357	0.6234
244	0.76373	0.62351
244.5	0.76389	0.62364
245	0.76403	0.62382
245.5	0.7642	0.62399
246	0.7644	0.62418
246.5	0.76461	0.62433
247	0.76485	0.62447
247.5	0.76506	0.62463
248	0.76527	0.62477
248.5	0.76547	0.62492
249	0.76565	0.62508
249.5	0.76586	0.62522
250	0.76606	0.62535
250.5	0.76625	0.62547
251	0.76646	0.62559
251.5	0.76667	0.62571
252	0.76688	0.6259
252.5	0.76709	0.62609
253	0.7673	0.62629
253.5	0.76751	0.62651
254	0.76771	0.6267
254.5	0.76794	0.6269
255	0.76815	0.6271
255.5	0.76836	0.6273
256	0.76857	0.6275
256.5	0.76879	0.62768
257	0.76904	0.62789
257.5	0.76929	0.62811
258	0.76956	0.62831
258.5	0.7698	0.62856
259	0.77003	0.62879
259.5	0.77028	0.62904
260	0.77053	0.62928
260.5	0.77076	0.62949
261	0.77101	0.62972
261.5	0.77126	0.62993
262	0.77152	0.63016
262.5	0.77179	0.63038
263	0.77207	0.63059
263.5	0.77234	0.6308
264	0.77261	0.63099
264.5	0.77287	0.63118
265	0.77311	0.63138
265.5	0.77337	0.63158
266	0.7736	0.6318
266.5	0.77384	0.63201
267	0.77407	0.63223
267.5	0.7743	0.63246
268	0.77453	0.63271
268.5	0.77476	0.63296
269	0.77497	0.63318
269.5	0.77519	0.63341
270	0.77541	0.63363
270.5	0.77562	0.63385
271	0.77586	0.63407
271.5	0.77609	0.63428
272	0.77633	0.6345
272.5	0.77655	0.63473
273	0.77679	0.63494
273.5	0.77703	0.63515
274	0.77725	0.63535
274.5	0.77749	0.63556
275	0.7777	0.63577
275.5	0.77791	0.63598
276	0.77815	0.63618
276.5	0.77838	0.63636
277	0.77861	0.63655
277.5	0.77884	0.63672
278	0.77906	0.63691
278.5	0.77927	0.63711
279	0.77949	0.63732
279.5	0.77969	0.63755
280	0.77988	0.63775
280.5	0.78007	0.63791
281	0.78023	0.63806
281.5	0.78037	0.63818
282	0.78051	0.63827
282.5	0.78066	0.63842
283	0.78081	0.63859
283.5	0.78098	0.63879
284	0.78114	0.639
284.5	0.78131	0.63922
285	0.78147	0.6394
285.5	0.78163	0.63957
286	0.78179	0.63973
286.5	0.78193	0.63989
287	0.78209	0.64005
287.5	0.78225	0.64021
288	0.78242	0.64036
288.5	0.7826	0.64051
289	0.78278	0.64065
289.5	0.78296	0.64079
290	0.78314	0.64092
290.5	0.7833	0.64104
291	0.78347	0.64117
291.5	0.78362	0.6413
292	0.78377	0.64146
292.5	0.78393	0.64163
293	0.78412	0.6418
293.5	0.78432	0.64198
294	0.78452	0.64215
294.5	0.78472	0.6422
295	0.78498	0.6424
295.5	0.78521	0.64263
296	0.78535	0.64274
296.5	0.78549	0.64288
297	0.7855	0.64282
297.5	0.78538	0.64285
298	0.78521	0.64282
298.5	0.78507	0.64278
299	0.78497	0.64271
299.5	0.78498	0.64224
300	0.78507	0.64206
300.5	0.78511	0.64193
301	0.78516	0.64193
301.5	0.78526	0.64215
302	0.78542	0.64216
302.5	0.78559	0.64206
303	0.78573	0.64181
303.5	0.78587	0.64157
304	0.78594	0.64136
304.5	0.78596	0.6411
305	0.78595	0.64086
305.5	0.7859	0.64067
306	0.78595	0.64059
306.5	0.78598	0.64052
307	0.78605	0.64055
307.5	0.78599	0.64032
308	0.78585	0.64006
308.5	0.78572	0.64
309	0.78557	0.63998
309.5	0.78555	0.64013
310	0.78551	0.64036
310.5	0.78549	0.64059
311	0.78542	0.64068
311.5	0.78535	0.64079
312	0.78522	0.64072
312.5	0.78507	0.6407
313	0.78494	0.64072
313.5	0.78479	0.64062
314	0.78476	0.64061
314.5	0.78481	0.64053
315	0.78493	0.64051
315.5	0.78515	0.64055
316	0.7854	0.64059
316.5	0.78566	0.64069
317	0.78587	0.64069
317.5	0.78603	0.64079
318	0.78618	0.6408
318.5	0.78631	0.64067
319	0.78642	0.64069
319.5	0.78654	0.6406
320	0.78667	0.64058
320.5	0.7868	0.64061
321	0.78693	0.64058
321.5	0.78702	0.64063
322	0.78706	0.64066
322.5	0.78712	0.64062
323	0.78719	0.64058
323.5	0.78725	0.64055
324	0.78736	0.6406
324.5	0.78748	0.64081
325	0.78763	0.64104
325.5	0.78781	0.6413
326	0.7879	0.64143
326.5	0.788	0.64144
327	0.78804	0.64148
327.5	0.78802	0.64144
328	0.78807	0.64152
328.5	0.78804	0.64163
329	0.78806	0.64162
329.5	0.78807	0.64167
330	0.78808	0.64161
330.5	0.78808	0.64155
331	0.7881	0.64153
331.5	0.78822	0.6415
332	0.78834	0.64153
332.5	0.78849	0.64166
333	0.78865	0.64188
333.5	0.78882	0.64218
334	0.78905	0.64248
334.5	0.78937	0.64269
335	0.78966	0.64287
335.5	0.78998	0.64293
336	0.79023	0.64301
336.5	0.79039	0.64305
337	0.7906	0.6431
337.5	0.79072	0.64308
338	0.79084	0.64303
338.5	0.79099	0.643
339	0.79109	0.64296
339.5	0.79121	0.64308
340	0.79136	0.64327
340.5	0.79145	0.64346
341	0.79149	0.64364
341.5	0.79156	0.64376
342	0.79163	0.64388
342.5	0.79177	0.64392
343	0.79192	0.64399
343.5	0.79205	0.64407
344	0.79215	0.64414
344.5	0.79222	0.64428
345	0.79237	0.64453
345.5	0.79248	0.64462
346	0.79268	0.64469
346.5	0.79295	0.64492
347	0.79322	0.64518
347.5	0.79361	0.64566
348	0.79406	0.64588
348.5	0.79456	0.64618
349	0.795	0.64647
349.5	0.79541	0.64676
350	0.79579	0.64749
350.5	0.79612	0.64796
351	0.79645	0.64832
351.5	0.79677	0.64857
352	0.79697	0.64859
352.5	0.79706	0.64878
353	0.79722	0.64902
353.5	0.79738	0.64932
354	0.79755	0.64965
354.5	0.79781	0.64997
355	0.79805	0.65035
355.5	0.79836	0.65081
356	0.79866	0.65115
356.5	0.79884	0.65138
357	0.79905	0.65157
357.5	0.79919	0.65164
358	0.79949	0.65195
358.5	0.79987	0.65229
359	0.8002	0.6525
359.5	0.80059	0.65265
360	0.80084	0.65268
360.5	0.80112	0.65255
361	0.80137	0.65236
361.5	0.80162	0.65231
362	0.80183	0.65219
362.5	0.80208	0.65227
363	0.80236	0.6523
363.5	0.80255	0.65227
364	0.8028	0.65247
364.5	0.80299	0.65259
365	0.80311	0.65283
365.5	0.80322	0.65301
366	0.80325	0.6531
366.5	0.80322	0.65321
367	0.80319	0.65321
367.5	0.80321	0.6533
368	0.80327	0.6533
368.5	0.80338	0.65329
369	0.80352	0.65344
369.5	0.80368	0.65342
370	0.80385	0.65348
370.5	0.804	0.65352
371	0.80413	0.6535
371.5	0.80423	0.65353
372	0.80438	0.65353
372.5	0.80459	0.65352
373	0.80484	0.65359
373.5	0.80508	0.65371
374	0.80527	0.65374
374.5	0.8054	0.65373
375	0.80547	0.65358
375.5	0.80548	0.65339
376	0.80554	0.65325
376.5	0.80567	0.65323
377	0.8058	0.65335
377.5	0.806	0.65342
378	0.80624	0.65353
378.5	0.80641	0.65354
379	0.80664	0.65352
379.5	0.80686	0.65361
380	0.80708	0.65361
380.5	0.80731	0.65373
381	0.80755	0.65382
381.5	0.80774	0.65391
382	0.80782	0.65397
382.5	0.80792	0.654
383	0.808	0.65395
383.5	0.80809	0.6538
384	0.80817	0.65359
384.5	0.80818	0.65332
385	0.80808	0.65308
385.5	0.80802	0.65286
386	0.80798	0.65279
386.5	0.80802	0.65272
387	0.80821	0.65272
387.5	0.80834	0.65272
388	0.80856	0.65279
388.5	0.80872	0.65287
389	0.80884	0.6529
389.5	0.80896	0.65293
390	0.80909	0.65278
390.5	0.80918	0.65254
391	0.80932	0.6523
391.5	0.80952	0.6521
392	0.80964	0.65194
392.5	0.8097	0.65175
393	0.80967	0.65164
393.5	0.80961	0.65142
394	0.8096	0.65119
394.5	0.80964	0.65097
395	0.80974	0.65072
395.5	0.80975	0.65052
396	0.80976	0.65035
396.5	0.80967	0.65016
397	0.80956	0.64995
397.5	0.80944	0.64965
398	0.80934	0.6493
398.5	0.8093	0.64909
399	0.80928	0.64887
399.5	0.80929	0.64861
400	0.80926	0.64842
400.5	0.80919	0.64819
401	0.80908	0.64794
401.5	0.809	0.64776
402	0.80895	0.64756
402.5	0.80894	0.64736
403	0.80903	0.6472
403.5	0.80904	0.64705
404	0.80912	0.64697
404.5	0.80921	0.64686
405	0.80924	0.64673
405.5	0.80937	0.64666
406	0.80943	0.64649
406.5	0.80951	0.6464
407	0.80962	0.64626
407.5	0.80966	0.64613
408	0.80971	0.64599
408.5	0.8097	0.64583
409	0.80973	0.64567
409.5	0.80977	0.64538
410	0.80979	0.64509
410.5	0.80986	0.64475
411	0.8099	0.64447
411.5	0.80997	0.64431
412	0.81008	0.64417
412.5	0.81026	0.64408
413	0.81041	0.64397
413.5	0.81055	0.64384
414	0.81077	0.64375
414.5	0.81091	0.64356
415	0.811	0.64333
415.5	0.8111	0.64307
416	0.81113	0.64274
416.5	0.81118	0.64249
417	0.81124	0.64222
417.5	0.81133	0.64202
418	0.81143	0.64182
418.5	0.81151	0.64164
419	0.81157	0.64152
419.5	0.81158	0.64138
420	0.81156	0.64127
420.5	0.81152	0.64116
421	0.81151	0.64101
421.5	0.81152	0.64083
422	0.81157	0.64065
422.5	0.81158	0.64046
423	0.81157	0.64029
423.5	0.8115	0.64013
424	0.81143	0.63995
424.5	0.81143	0.63982
425	0.81143	0.63966
425.5	0.81149	0.63944
426	0.81157	0.63921
426.5	0.81159	0.6389
427	0.81165	0.6386
427.5	0.81168	0.6383
428	0.8117	0.63802
428.5	0.81175	0.63771
429	0.81178	0.6374
429.5	0.81181	0.63706
430	0.81181	0.63675
430.5	0.81182	0.63649
431	0.81184	0.63621
431.5	0.81189	0.63596
432	0.81199	0.63571
432.5	0.81211	0.63547
433	0.81222	0.6352
433.5	0.81229	0.63494
434	0.81232	0.63465
434.5	0.81233	0.63431
435	0.81235	0.63399
435.5	0.8124	0.63369
436	0.8124	0.6334
436.5	0.81237	0.63311
437	0.81231	0.63282
437.5	0.8122	0.63253
438	0.81211	0.63219
438.5	0.81204	0.63187
439	0.81198	0.63159
439.5	0.81195	0.63133
440	0.81195	0.63109
440.5	0.81194	0.63087
441	0.81191	0.63065
441.5	0.81188	0.63042
442	0.81182	0.63014
442.5	0.81181	0.62987
443	0.8119	0.62963
443.5	0.812	0.62941
444	0.81213	0.62925
444.5	0.81224	0.62905
445	0.81233	0.62885
445.5	0.81237	0.62865
446	0.81239	0.62842
446.5	0.8124	0.62822
447	0.81244	0.62792
447.5	0.81251	0.62757
448	0.81261	0.62713
448.5	0.81269	0.62671
449	0.81276	0.62632
449.5	0.8128	0.62595
450	0.81283	0.62569
450.5	0.81288	0.6254
451	0.81292	0.62511
451.5	0.81296	0.62488
452	0.81302	0.62461
452.5	0.81309	0.62438
453	0.81319	0.62414
453.5	0.81326	0.62387
454	0.81333	0.62362
454.5	0.81331	0.62337
455	0.8133	0.62312
455.5	0.81327	0.62286
456	0.81326	0.62256
456.5	0.81327	0.62224
457	0.8133	0.62193
457.5	0.8133	0.62164
458	0.81336	0.62131
458.5	0.81341	0.62098
459	0.81349	0.62065
459.5	0.81354	0.62029
460	0.81354	0.61998
460.5	0.81351	0.6197
461	0.81346	0.61943
461.5	0.81344	0.61916
462	0.81349	0.61889
462.5	0.81357	0.61859
463	0.81364	0.61827
463.5	0.81373	0.61795
464	0.81382	0.61766
464.5	0.81386	0.61738
465	0.81395	0.61711
465.5	0.81403	0.61686
466	0.8141	0.6166
466.5	0.81416	0.61639
467	0.81419	0.61613
467.5	0.81424	0.61586
468	0.81423	0.61555
468.5	0.81419	0.61522
469	0.81419	0.61487
469.5	0.81416	0.61452
470	0.81419	0.61418
470.5	0.81424	0.61384
471	0.81428	0.61356
471.5	0.81431	0.61325
472	0.81432	0.61295
472.5	0.8143	0.61265
473	0.8143	0.61232
473.5	0.81433	0.61199
474	0.81438	0.61162
474.5	0.81443	0.61126
475	0.81445	0.6109
475.5	0.81447	0.61054
476	0.81447	0.61021
476.5	0.81447	0.60992
477	0.81449	0.60963
477.5	0.81451	0.60937
478	0.81453	0.6091
478.5	0.81453	0.60882
479	0.81452	0.60854
479.5	0.81451	0.60825
480	0.81452	0.60794
480.5	0.81452	0.60759
481	0.81454	0.60724
481.5	0.81456	0.60688
482	0.81456	0.60651
482.5	0.81455	0.60616
483	0.81453	0.60583
483.5	0.81453	0.60547
484	0.81455	0.60511
484.5	0.81461	0.60471
485	0.81468	0.6043
485.5	0.81473	0.60396
486	0.81479	0.60361
486.5	0.81488	0.60329
487	0.81497	0.60294
487.5	0.81509	0.60257
488	0.81521	0.60219
488.5	0.81528	0.60177
489	0.81536	0.60134
489.5	0.81544	0.60088
490	0.81548	0.60044
490.5	0.81551	0.60001
491	0.81552	0.59959
491.5	0.81555	0.59918
492	0.81564	0.59876
492.5	0.81574	0.59834
493	0.81588	0.59795
493.5	0.81597	0.5975
494	0.81603	0.59705
494.5	0.81606	0.59659
495	0.81609	0.59613
495.5	0.81611	0.59569
496	0.81616	0.59522
496.5	0.81623	0.59473
497	0.81629	0.59425
497.5	0.81635	0.59381
498	0.81639	0.59344
498.5	0.81643	0.59313
499	0.81649	0.59284
499.5	0.81657	0.59253
500	0.81667	0.59219
500.5	0.81679	0.59184
501	0.81693	0.59148
501.5	0.81703	0.5911
502	0.81713	0.59066
502.5	0.81717	0.59017
503	0.81719	0.58961
503.5	0.81717	0.58907
504	0.81714	0.58855
504.5	0.81709	0.58806
505	0.8171	0.58756
505.5	0.81711	0.58706
506	0.81715	0.58656
506.5	0.8172	0.58602
507	0.81726	0.5855
507.5	0.81733	0.58501
508	0.81742	0.58453
508.5	0.81747	0.58407
509	0.81748	0.58361
509.5	0.81747	0.58312
510	0.81747	0.58261
510.5	0.81749	0.58211
511	0.81758	0.5816
511.5	0.81768	0.58109
512	0.81778	0.58061
512.5	0.8178	0.58012
513	0.8178	0.5796
513.5	0.8178	0.5791
514	0.8178	0.57859
514.5	0.81782	0.57806
515	0.81786	0.57753
515.5	0.81789	0.577
516	0.81794	0.57646
516.5	0.81798	0.57593
517	0.818	0.57541
517.5	0.81805	0.57492
518	0.81808	0.57443
518.5	0.81814	0.57393
519	0.8182	0.57343
519.5	0.81826	0.57294
520	0.81832	0.57241
520.5	0.81837	0.57188
521	0.81845	0.57131
521.5	0.81852	0.57074
522	0.81859	0.57018
522.5	0.81866	0.56963
523	0.81876	0.56908
523.5	0.81882	0.5685
524	0.81886	0.56791
524.5	0.81891	0.56731
525	0.81896	0.5667
525.5	0.81903	0.5661
526	0.81911	0.56553
526.5	0.81919	0.56495
527	0.81925	0.56439
527.5	0.81931	0.56378
528	0.81936	0.56315
528.5	0.81944	0.56251
529	0.81953	0.5619
529.5	0.81962	0.56132
530	0.81973	0.56079
530.5	0.81981	0.56026
531	0.81989	0.55969
531.5	0.81992	0.55908
532	0.81993	0.55847
532.5	0.81994	0.55784
533	0.81996	0.55723
533.5	0.82003	0.55661
534	0.82009	0.55604
534.5	0.82016	0.55548
535	0.82021	0.55495
535.5	0.82028	0.55445
536	0.82037	0.55391
536.5	0.82044	0.55336
537	0.82048	0.55279
537.5	0.82053	0.55223
538	0.82054	0.55169
538.5	0.82059	0.55113
539	0.82065	0.55059
539.5	0.8207	0.55003
540	0.82077	0.54946
540.5	0.82084	0.54886
541	0.82091	0.54823
541.5	0.82097	0.54757
542	0.82101	0.54689
542.5	0.82103	0.54624
543	0.82103	0.54558
543.5	0.82103	0.54492
544	0.82103	0.54427
544.5	0.82104	0.54363
545	0.82106	0.543
545.5	0.82105	0.54236
546	0.82103	0.54171
546.5	0.82099	0.54105
547	0.82097	0.54038
547.5	0.82098	0.53973
548	0.82101	0.5391
548.5	0.82105	0.53846
549	0.82107	0.53787
549.5	0.82103	0.53725
550	0.82098	0.53661
550.5	0.82094	0.53597
551	0.82093	0.53527
551.5	0.82093	0.53457
552	0.82093	0.53388
552.5	0.82096	0.5332
553	0.82099	0.53257
553.5	0.82105	0.53196
554	0.82112	0.53134
554.5	0.8212	0.53072
555	0.82126	0.53005
555.5	0.82132	0.52939
556	0.82138	0.52877
556.5	0.82141	0.52813
557	0.82142	0.52752
557.5	0.82141	0.52687
558	0.82137	0.52618
558.5	0.82133	0.52552
559	0.82131	0.52489
559.5	0.82136	0.5243
560	0.82145	0.52374
560.5	0.82156	0.52321
561	0.82165	0.52263
561.5	0.8217	0.52203
562	0.8217	0.52141
562.5	0.82169	0.52073
563	0.8217	0.52008
563.5	0.82171	0.51947
564	0.82173	0.51885
564.5	0.82173	0.51822
565	0.82174	0.51756
565.5	0.82176	0.51689
566	0.82178	0.51618
566.5	0.82178	0.51547
567	0.82177	0.51476
567.5	0.82175	0.51402
568	0.82171	0.51327
568.5	0.82168	0.51252
569	0.82165	0.51175
569.5	0.8216	0.511
570	0.82156	0.51024
570.5	0.82154	0.50951
571	0.82152	0.50877
571.5	0.8215	0.50807
572	0.82149	0.50736
572.5	0.82145	0.50663
573	0.82142	0.50589
573.5	0.82136	0.50516
574	0.82131	0.50446
574.5	0.82126	0.50376
575	0.82123	0.50305
575.5	0.82121	0.50232
576	0.82118	0.5016
576.5	0.82116	0.50089
577	0.82116	0.5002
577.5	0.82116	0.49952
578	0.82116	0.49887
578.5	0.82118	0.4982
579	0.82119	0.49751
579.5	0.8212	0.4968
580	0.82122	0.49607
580.5	0.82121	0.49531
581	0.82121	0.49459
581.5	0.82121	0.49387
582	0.82122	0.49316
582.5	0.82124	0.49245
583	0.82126	0.49174
583.5	0.82124	0.49102
584	0.82119	0.4903
584.5	0.82113	0.48957
585	0.82109	0.48883
585.5	0.82111	0.48811
586	0.82112	0.48737
586.5	0.82112	0.48665
587	0.82111	0.48588
587.5	0.82103	0.48508
588	0.82093	0.48429
588.5	0.82084	0.48344
589	0.82075	0.48267
589.5	0.82066	0.48191
590	0.82061	0.48117
590.5	0.82055	0.48045
591	0.82047	0.47972
591.5	0.82042	0.47899
592	0.82037	0.47825
592.5	0.82034	0.47756
593	0.82032	0.47689
593.5	0.82029	0.47623
594	0.82027	0.47558
594.5	0.82023	0.4749
595	0.82021	0.4742
595.5	0.82022	0.47352
596	0.82025	0.47287
596.5	0.82028	0.47222
597	0.82032	0.47157
597.5	0.82035	0.47091
598	0.82035	0.47021
598.5	0.82034	0.46951
599	0.82034	0.46881
599.5	0.82036	0.46809
600	0.82044	0.46736
600.5	0.82053	0.46662
601	0.8206	0.4659
601.5	0.82061	0.46522
602	0.82058	0.46448
602.5	0.82054	0.46374
603	0.82051	0.46295
603.5	0.82048	0.46215
604	0.82048	0.46138
604.5	0.82049	0.46063
605	0.82051	0.45991
605.5	0.82054	0.45918
606	0.82053	0.45845
606.5	0.82052	0.4577
607	0.82053	0.45698
607.5	0.82055	0.45626
608	0.8206	0.45552
608.5	0.82066	0.4548
609	0.82071	0.45405
609.5	0.82074	0.45326
610	0.82076	0.45246
610.5	0.82072	0.45162
611	0.82066	0.45078
611.5	0.82061	0.44995
612	0.82057	0.44914
612.5	0.82057	0.44836
613	0.82057	0.44762
613.5	0.82058	0.4469
614	0.82061	0.44615
614.5	0.82064	0.44541
615	0.8207	0.44467
615.5	0.82074	0.44394
616	0.82076	0.44322
616.5	0.82077	0.44249
617	0.82077	0.44179
617.5	0.82078	0.44108
618	0.82081	0.44036
618.5	0.82086	0.43965
619	0.82091	0.43891
619.5	0.82094	0.4382
620	0.82097	0.43749
620.5	0.82094	0.43675
621	0.82088	0.43602
621.5	0.8208	0.43525
622	0.82075	0.43447
622.5	0.82071	0.43372
623	0.82072	0.43298
623.5	0.82075	0.43228
624	0.82079	0.43156
624.5	0.82085	0.43084
625	0.82088	0.43011
625.5	0.8209	0.4294
626	0.82089	0.4287
626.5	0.82089	0.42798
627	0.82092	0.42723
627.5	0.82093	0.42643
628	0.82094	0.42562
628.5	0.82093	0.42481
629	0.82087	0.42403
629.5	0.82081	0.42326
630	0.82077	0.42252
630.5	0.82074	0.42178
631	0.82074	0.42106
631.5	0.82076	0.42033
632	0.8208	0.41963
632.5	0.82084	0.41898
633	0.82087	0.41831
633.5	0.82087	0.41762
634	0.82089	0.41694
634.5	0.82093	0.41619
635	0.82098	0.41545
635.5	0.82106	0.41469
636	0.82107	0.4139
636.5	0.82104	0.41315
637	0.82098	0.41237
637.5	0.82093	0.41165
638	0.82093	0.41095
638.5	0.82099	0.41028
639	0.82107	0.40966
639.5	0.82112	0.40902
640	0.82119	0.40838
640.5	0.82122	0.4077
641	0.82124	0.40698
641.5	0.8213	0.40626
642	0.82133	0.40553
642.5	0.82135	0.40477
643	0.82131	0.40398
643.5	0.8213	0.40315
644	0.82129	0.40231
644.5	0.8213	0.4015
645	0.82137	0.40073
645.5	0.82141	0.39999
646	0.8214	0.39925
646.5	0.82141	0.39848
647	0.82141	0.3977
647.5	0.82139	0.39692
648	0.82136	0.39616
648.5	0.82131	0.3954
649	0.82128	0.39461
649.5	0.82125	0.39382
650	0.82124	0.39301
650.5	0.82123	0.39228
651	0.82123	0.39154
651.5	0.82128	0.39084
652	0.82136	0.39013
652.5	0.82148	0.38946
653	0.8216	0.38882
653.5	0.82174	0.3882
654	0.82185	0.38759
654.5	0.8219	0.38696
655	0.82192	0.38632
655.5	0.82189	0.38564
656	0.82188	0.38497
656.5	0.82192	0.38425
657	0.82194	0.38352
657.5	0.82194	0.38279
658	0.82193	0.38205
658.5	0.8219	0.38131
659	0.82191	0.38052
659.5	0.82196	0.37978
660	0.82201	0.37909
660.5	0.822	0.37839
661	0.82195	0.37774
661.5	0.82189	0.377
662	0.82182	0.37629
662.5	0.82178	0.37558
663	0.8218	0.37482
663.5	0.82185	0.3741
664	0.82195	0.37334
664.5	0.8221	0.37262
665	0.8222	0.3719
665.5	0.82222	0.37116
666	0.82223	0.37042
666.5	0.8222	0.36965
667	0.82219	0.36895
667.5	0.82219	0.36823
668	0.82219	0.3675
668.5	0.82216	0.36678
669	0.82213	0.36598
669.5	0.82206	0.3652
670	0.822	0.36442
670.5	0.82196	0.36358
671	0.82191	0.36279
671.5	0.82192	0.36197
672	0.82194	0.36118
672.5	0.82194	0.36048
673	0.82198	0.35975
673.5	0.82202	0.35907
674	0.82208	0.35835
674.5	0.82213	0.35764
675	0.82215	0.35695
675.5	0.8222	0.35625
676	0.82224	0.35553
676.5	0.8223	0.35481
677	0.82235	0.35411
677.5	0.82237	0.35343
678	0.82237	0.35275
678.5	0.82238	0.35205
679	0.8224	0.35138
679.5	0.82243	0.35066
680	0.82246	0.34994
680.5	0.82248	0.3492
681	0.82247	0.34843
681.5	0.82241	0.34759
682	0.82232	0.34673
682.5	0.8222	0.34588
683	0.8221	0.34499
683.5	0.82205	0.34418
684	0.82201	0.34341
684.5	0.82198	0.34264
685	0.82194	0.34194
685.5	0.82182	0.34115
686	0.82171	0.34037
686.5	0.82161	0.33964
687	0.82154	0.33888
687.5	0.82151	0.33821
688	0.8215	0.33754
688.5	0.82145	0.33684
689	0.82141	0.33614
689.5	0.82137	0.3354
690	0.82135	0.33464
690.5	0.82131	0.33385
691	0.8213	0.33305
691.5	0.82126	0.33228
692	0.82121	0.33152
692.5	0.82119	0.33081
693	0.82121	0.33017
693.5	0.82131	0.32953
694	0.82141	0.32892
694.5	0.82148	0.32833
695	0.82146	0.32762
695.5	0.82133	0.32687
696	0.82122	0.32612
696.5	0.82112	0.32535
697	0.82105	0.32463
697.5	0.82104	0.32394
698	0.82103	0.32323
698.5	0.82103	0.32254
699	0.82103	0.32187
699.5	0.82103	0.32124
700	0.82104	0.32062
700.5	0.82104	0.32001
701	0.82101	0.31931
701.5	0.82093	0.31855
702	0.82079	0.31774
702.5	0.82065	0.31689
703	0.82049	0.31608
703.5	0.82034	0.31526
704	0.82018	0.31443
704.5	0.82001	0.31361
705	0.81987	0.31278
705.5	0.81977	0.31198
706	0.81975	0.31126
706.5	0.81973	0.31053
707	0.81973	0.30985
707.5	0.81967	0.30913
708	0.8196	0.30839
708.5	0.8195	0.30767
709	0.81937	0.30693
709.5	0.81929	0.3062
710	0.81923	0.30544
710.5	0.81916	0.30464
711	0.81923	0.30387
711.5	0.81934	0.30316
712	0.81944	0.30254
712.5	0.8196	0.3019
713	0.81969	0.30127
713.5	0.81974	0.30064
714	0.81977	0.29996
714.5	0.81977	0.29928
715	0.81972	0.29854
715.5	0.8197	0.29782
716	0.81974	0.2971
716.5	0.81979	0.29643
717	0.8198	0.29576
717.5	0.81976	0.29508
718	0.81967	0.29437
718.5	0.81958	0.29367
719	0.8196	0.29301
719.5	0.81975	0.29246
720	0.81996	0.29197
720.5	0.82014	0.29152
721	0.82031	0.29113
721.5	0.82042	0.2907
722	0.82051	0.29024
722.5	0.82061	0.28968
723	0.82064	0.28898
723.5	0.8206	0.28822
724	0.82057	0.28741
724.5	0.82059	0.28667
725	0.82071	0.28599
725.5	0.8208	0.28531
726	0.82086	0.28469
726.5	0.82084	0.28409
727	0.82077	0.28349
727.5	0.82065	0.28286
728	0.82051	0.28223
728.5	0.82041	0.28158
729	0.82032	0.28096
729.5	0.82027	0.2803
730	0.82019	0.27971
730.5	0.82009	0.27918
731	0.82004	0.2787
731.5	0.82007	0.27828
732	0.82018	0.27794
732.5	0.82031	0.27762
733	0.82041	0.27729
733.5	0.82048	0.27693
734	0.82054	0.27646
734.5	0.82061	0.27584
735	0.82063	0.27511
735.5	0.82065	0.27438
736	0.82073	0.27377
736.5	0.8208	0.27325
737	0.82093	0.27274
737.5	0.82101	0.27222
738	0.82098	0.27159
738.5	0.821	0.27094
739	0.82103	0.2703
739.5	0.82104	0.26966
740	0.82105	0.26902
740.5	0.82103	0.26834
741	0.82106	0.26772
741.5	0.82112	0.2671
742	0.82128	0.26647
742.5	0.82153	0.26585
743	0.82171	0.26524
743.5	0.82187	0.26458
744	0.82193	0.26392
744.5	0.82185	0.26324
745	0.82177	0.26249
745.5	0.82171	0.26181
746	0.82168	0.26119
746.5	0.82163	0.26056
747	0.82156	0.25992
747.5	0.82149	0.25928
748	0.8214	0.25856
748.5	0.82139	0.25788
749	0.82142	0.25722
749.5	0.82144	0.25654
750	0.82137	0.25588
750.5	0.82118	0.25509
751	0.82086	0.25428
751.5	0.82053	0.25345
752	0.82032	0.25263
752.5	0.8202	0.25192
753	0.82019	0.25121
753.5	0.82028	0.2505
754	0.82037	0.24991
754.5	0.82044	0.24934
755	0.82046	0.24881
755.5	0.82046	0.24833
756	0.8204	0.24781
756.5	0.82029	0.24728
757	0.82018	0.24677
757.5	0.81996	0.24624
758	0.81983	0.24571
758.5	0.81972	0.2451
759	0.81971	0.24444
759.5	0.81981	0.24386
760	0.81987	0.2433
760.5	0.81995	0.2428
761	0.82004	0.24231
761.5	0.81996	0.24171
762	0.81983	0.24097
762.5	0.81967	0.24027
763	0.81949	0.23957
763.5	0.81947	0.23897
764	0.81943	0.23845
764.5	0.81943	0.23789
765	0.81941	0.23742
765.5	0.81935	0.23689
766	0.81939	0.23636
766.5	0.81941	0.23587
767	0.81941	0.23535
767.5	0.81951	0.23485
768	0.81961	0.23428
768.5	0.81972	0.23373
769	0.81983	0.23321
769.5	0.81983	0.23258
770	0.81971	0.23199
770.5	0.81956	0.23135
771	0.81953	0.23063
771.5	0.81944	0.22986
772	0.81939	0.22903
772.5	0.81927	0.22817
773	0.81912	0.22738
773.5	0.81908	0.2267
774	0.81905	0.22612
774.5	0.81907	0.22568
775	0.81883	0.22515
775.5	0.81858	0.22451
776	0.81855	0.22378
776.5	0.81869	0.22309
777	0.81885	0.22245
777.5	0.81892	0.2218
778	0.81898	0.22091
778.5	0.81879	0.21985
779	0.81864	0.21868
779.5	0.81856	0.21767
780	0.81849	0.21716
780.5	0.81845	0.21668
781	0.81823	0.21588
781.5	0.81817	0.21505
782	0.81818	0.21428
782.5	0.81817	0.21352
783	0.81809	0.21291
783.5	0.8177	0.21233
784	0.81696	0.21169
784.5	0.81642	0.21109
785	0.81639	0.21067
785.5	0.81665	0.21034
786	0.81705	0.20991
786.5	0.81733	0.20954
787	0.81724	0.2091
787.5	0.81732	0.20848
788	0.81822	0.20827
788.5	0.81936	0.20854
789	0.81982	0.20868
789.5	0.81957	0.20842
790	0.81948	0.20774
790.5	0.81987	0.20681
791	0.82045	0.20572
791.5	0.82147	0.20469
792	0.82234	0.20439
792.5	0.82232	0.20391
793	0.82187	0.20309
793.5	0.82245	0.20334
794	0.82372	0.20371
794.5	0.824	0.20274
795	0.82354	0.20134
795.5	0.82274	0.2001
796	0.82141	0.19832
796.5	0.8199	0.19631
797	0.81905	0.19414
797.5	0.81834	0.19181
798	0.81588	0.18769
798.5	0.81372	0.18506
799	0.81633	0.18893
799.5	0.82173	0.19894

## Sheet: Figure 4a
X	Y
Time (min)	Evaporation rate (kg m-2 h-1)
	1 kW m-2	3 kW m-2	5 kW m-2
0	0	0	0
5	0.72	0.78133	2.55667
10	0.80067	1.11933	3.29533
15	0.856	1.35533	3.83533
20	0.91939	1.51133	4.11333
25	0.888	1.69267	4.39733
30	0.802	1.84867	4.544
35	0.738	1.95533	4.73733
40	0.818	2.05	4.826
45	0.83533	2.072	4.78467
50	0.818	2.076	4.77867
55	0.83533	2.10267	4.83733
60	0.77467	2.068	4.75867
65	0.794	2.03933	4.68667
70	0.89	2.08467	4.71067
75	0.882	2.05133	4.73667
80	0.80867	2.07267	4.88533
85	0.87733	2.10333	4.826
90	0.94	2.108	4.80933

## Sheet: Figure 4b
X	Y1	Y2
Light intensity (kW m-2)	Enhancement factor	Temperature with AMM (°C)	Temperature without AMM (°C)
1	1.5149	29.8	26.1667
3	1.97023	39.7667	31.2333
5	3.17577	50.5333	38.3667

## Sheet: Figure 5a
X	Y
Sample	H2 production (μmol h-1 cm-2)
	Simulated sunlight	Visible light
AMM	12.3518	8.4137
Original leaf	2.8203	1.6813
Lignin-cellulose	9.011	3.2818
Lignin	2.1601	1.8429
Cellulose	6.8702	0
Whewellite	4.7372	0
Pyrochar	5.5393	3.3481
Hydrochar	6.6075	4.0763
TiO2	2.3295	0
Pt/TiO2	15.6343	0

## Sheet: Figure 5c
X	Y
Time (ns)	Normalized intensity (arb. units)
	AMM	Lignin	Lignin-cellulose	Original leaf
0	1	1	1	1
0.2	0.99076	0.99296	0.99363	0.97577
0.4	0.96282	0.96347	0.96165	0.9279
0.6	0.91889	0.9135	0.90906	0.85286
0.8	0.86737	0.84647	0.84361	0.76166
1	0.81144	0.77246	0.77027	0.66374
1.2	0.75647	0.69587	0.69822	0.57042
1.4	0.69888	0.61997	0.63079	0.48894
1.6	0.64245	0.54612	0.56325	0.42407
1.8	0.58918	0.48326	0.5029	0.36764
2	0.54106	0.43155	0.45111	0.32209
2.2	0.49575	0.38952	0.40628	0.28777
2.4	0.45793	0.35875	0.36828	0.26155
2.6	0.42295	0.33197	0.33816	0.23906
2.8	0.3934	0.31099	0.31186	0.22312
3	0.36964	0.29152	0.29634	0.20951
3.2	0.35181	0.27496	0.28232	0.1994
3.4	0.34128	0.25982	0.27653	0.19407
3.6	0.33559	0.25359	0.27525	0.19212

## Sheet: Figure 5d
X	Y
Time (s)	Current density (μA cm-2)
	AMM	Lignin	Lignin-cellulose	Original leaf
30	0.1134	0.07135	0.03296	-0.00537
30.5	0.10924	0.07064	0.03439	-0.0048
31	0.10474	0.07	0.0326	-0.00531
31.5	0.10177	0.06943	0.03238	-0.00574
32	0.09935	0.06935	0.03238	-0.00623
32.5	0.09671	0.06849	0.03138	-0.00644
33	0.0932	0.06827	0.0321	-0.00695
33.5	0.09056	0.0667	0.03196	-0.00795
34	0.0877	0.06663	0.03411	-0.0088
34.5	0.08496	0.06663	0.03197	-0.00844
35	0.08254	0.0667	0.03204	-0.0088
35.5	0.07979	0.06613	0.03218	-0.00959
36	0.07693	0.06691	0.03175	-0.01053
36.5	0.07485	0.06727	0.03082	-0.01174
37	0.07232	0.06669	0.03097	-0.01188
37.5	0.07075	0.06612	0.0324	-0.01174
38	0.06877	0.06482	0.03032	-0.01202
38.5	0.06745	0.06389	0.02967	-0.01252
39	0.06602	0.06411	0.02925	-0.01288
39.5	0.06349	0.06319	0.0291	-0.01281
40	0.0613	0.06189	0.02832	-0.01303
40.5	0.05912	0.0616	0.02774	-0.01318
41	0.05912	0.06132	0.02917	-0.0136
41.5	0.05567	0.06089	0.02695	-0.01368
42	0.05295	0.06024	0.02731	-0.0134
42.5	0.05005	0.05923	0.02688	-0.01375
43	0.04874	0.05836	0.02681	-0.01396
43.5	0.04663	0.05765	0.02681	-0.01302
44	0.04476	0.0573	0.02667	-0.01245
44.5	0.0444	0.05615	0.02838	-0.01245
45	0.04197	0.05587	0.02616	-0.0118
45.5	0.04004	0.05595	0.02616	-0.01109
46	0.03862	0.05545	0.02602	-0.01037
46.5	0.03662	0.05488	0.02595	-0.01066
47	0.03498	0.05502	0.02595	-0.01152
47.5	0.03398	0.05459	0.02537	-0.01231
48	0.03463	0.05459	0.02737	-0.01281
48.5	0.03076	0.05445	0.02645	-0.01424
49	0.0294	0.05352	0.02595	-0.01538
49.5	0.02825	0.05337	0.02602	-0.0161
50	0.02697	0.05309	0.02602	-0.01567
50.5	0.02603	0.05237	0.02574	-0.01611
51	0.02438	0.05201	0.02538	-0.01668
51.5	0.02481	0.05158	0.02696	-0.01689
52	0.02138	0.0508	0.02395	-0.0164
52.5	0.01959	0.05052	0.02402	-0.01647
53	0.01888	0.04987	0.02438	-0.01647
53.5	0.01731	0.05009	0.02388	-0.01633
54	0.01552	0.05037	0.02431	-0.01704
54.5	0.01445	0.04966	0.02409	-0.01668
55	0.01531	0.0488	0.02573	-0.0169
55.5	0.01252	0.04901	0.02445	-0.01747
56	0.01159	0.04895	0.02416	-0.0179
56.5	0.01002	0.0488	0.0238	-0.01804
57	0.00974	0.04723	0.02445	-0.01847
57.5	0.00953	0.04559	0.02416	-0.0174
58	0.00802	0.04574	0.02431	-0.01682
58.5	0.00816	0.04537	0.02602	-0.01603
59	0.0058	0.04445	0.02345	-0.01567
59.5	0.00495	0.04416	0.02274	-0.01524
60	0.00366	0.04388	0.02209	-0.01538
60.5	0.00266	0.10444	0.03017	-0.01496
61	0.00123	0.17415	0.19195	-0.01553
61.5	0.1606	0.24199	0.34937	-0.01681
62	0.43529	0.31712	0.50585	-0.01746
62.5	0.73241	0.38625	0.6676	-0.01782
63	1.00386	0.45067	0.82823	-0.01797
63.5	1.26311	0.51462	0.98307	-0.01825
64	1.51629	0.52132	1.12242	-0.01925
64.5	1.76835	0.5211	1.10308	-0.01968
65	1.85593	0.51868	1.09747	-0.01954
65.5	1.82989	0.51297	1.09209	-0.01975
66	1.77011	0.50571	1.07582	-0.01975
66.5	1.74198	0.50363	1.05835	-0.01996
67	1.72396	0.50187	1.04473	-0.02018
67.5	1.71022	0.50209	1.03692	-0.02032
68	1.69791	0.49648	1.03385	-0.02032
68.5	1.68813	0.49121	1.02	-0.01975
69	1.68121	0.48824	1.01264	-0.01911
69.5	1.67352	0.48176	1.02022	-0.0196
70	1.67791	0.47868	1.02	-0.02003
70.5	1.68813	0.48011	1.02066	-0.01975
71	1.69538	0.47626	1.02286	-0.02046
71.5	1.7	0.47132	1.01967	-0.01838
72	1.71209	0.46978	1.02308	-0.01924
72.5	1.71604	0.47593	1.0233	-0.01959
73	1.7178	0.47681	1.00989	-0.01959
73.5	1.71571	0.47857	1.00341	-0.01931
74	1.70033	0.47549	0.99835	-0.0188
74.5	1.69143	0.47011	0.99033	-0.01823
75	1.69066	0.47011	0.98725	-0.01723
75.5	1.68	0.47154	0.97846	-0.01895
76	1.68495	0.46703	0.97352	-0.01952
76.5	1.68648	0.46044	0.97901	-0.0188
77	1.68582	0.45769	0.98176	-0.01823
77.5	1.68593	0.45473	0.98077	-0.01809
78	1.68615	0.4556	0.98374	-0.01866
78.5	1.67418	0.45956	0.98264	-0.01695
79	1.67187	0.45571	0.98879	-0.01996
79.5	1.66648	0.45451	0.98868	-0.01989
80	1.66989	0.45143	0.97965	-0.0204
80.5	1.65846	0.45176	0.97393	-0.02054
81	1.65604	0.45396	0.97042	-0.02104
81.5	1.64802	0.45286	0.96415	-0.02033
82	1.66802	0.44758	0.96218	-0.01833
82.5	1.67231	0.44945	0.95822	-0.01955
83	1.66582	0.45099	0.96229	-0.01955
83.5	1.64978	0.44868	0.96178	-0.0199
84	1.64341	0.45022	0.96343	-0.0209
84.5	1.63681	0.44758	0.96398	-0.02111
85	1.63198	0.44429	0.96343	-0.02125
85.5	1.60505	0.44132	0.96815	-0.0191
86	1.58736	0.43725	0.97134	-0.02116
86.5	1.57813	0.43802	0.96112	-0.02109
87	1.57374	0.43901	0.95755	-0.02123
87.5	1.58088	0.43626	0.95249	-0.02152
88	1.58857	0.43484	0.94865	-0.02216
88.5	1.60121	0.43615	0.94634	-0.02216
89	1.60549	0.43604	0.94447	-0.02016
89.5	1.60934	0.43626	0.94414	-0.02246
90	1.61736	0.43758	0.94766	-0.02275
90.5	1.61967	0.39173	0.94136	-0.02232
91	1.56495	0.33355	0.82237	-0.02182
91.5	1.34286	0.27591	0.70065	-0.02154
92	1.11092	0.21749	0.57829	-0.02182
92.5	0.88565	0.16073	0.45106	-0.02025
93	0.66099	0.10344	0.31865	-0.02225
93.5	0.4306	0.04752	0.18661	-0.02211
94	0.20552	0.02842	0.06508	-0.02225
94.5	0.02593	0.0267	0.05829	-0.02211
95	0.01388	0.0257	0.05543	-0.02175
95.5	0.00737	0.02527	0.05371	-0.02132
96	0.00322	0.02448	0.05192	-0.01938
96.5	-0.00021978	0.0242	0.05056	-0.02124
97	-0.00266	0.0237	0.04956	-0.02153
97.5	-0.00509	0.02298	0.04934	-0.02175
98	-0.0071	0.02212	0.04877	-0.02224
98.5	-0.00932	0.02141	0.0477	-0.02296
99	-0.00997	0.02098	0.04712	-0.02253
99.5	-0.01154	0.02084	0.04684	-0.02067
100	-0.01254	0.0202	0.04584	-0.02267
100.5	-0.01411	0.01984	0.04526	-0.02267
101	-0.01511	0.01926	0.04683	-0.02288
101.5	-0.0156	0.01912	0.04462	-0.02259
102	-0.01725	0.01905	0.04412	-0.02238
102.5	-0.01803	0.01934	0.04268	-0.02367
103	-0.01738	0.01948	0.04154	-0.02274
103.5	-0.01796	0.01991	0.04082	-0.0241
104	-0.01796	0.02099	0.03982	-0.02381
104.5	-0.01838	0.02127	0.04054	-0.0241
105	-0.01918	0.0207	0.03832	-0.0241
105.5	-0.01918	0.02042	0.0376	-0.02424
106	-0.01982	0.01991	0.03675	-0.02396
106.5	-0.02147	0.01942	0.03589	-0.0231
107	-0.02204	0.0187	0.0356	-0.02381
107.5	-0.02319	0.01756	0.03474	-0.02389
108	-0.02341	0.01727	0.03604	-0.02318
108.5	-0.02441	0.01685	0.03346	-0.02468
109	-0.02541	0.01642	0.03367	-0.02489
109.5	-0.02684	0.01607	0.03403	-0.02475
110	-0.02769	0.01613	0.0336	-0.02532
110.5	-0.02855	0.0157	0.0331	-0.02518
111	-0.02884	0.01556	0.0331	-0.02567
111.5	-0.02919	0.01492	0.0346	-0.02618
112	-0.02969	0.01492	0.03245	-0.02467
112.5	-0.0299	0.01478	0.03081	-0.02438
113	-0.03033	0.01435	0.02995	-0.02467
113.5	-0.03062	0.01421	0.0293	-0.02496
114	-0.03104	0.01413	0.0288	-0.02553
114.5	-0.03119	0.0137	0.0278	-0.02518
115	-0.02976	0.01405	0.02931	-0.02438
115.5	-0.03097	0.01391	0.02702	-0.02467
116	-0.03119	0.01363	0.02717	-0.02438
116.5	-0.03111	0.01391	0.02709	-0.0236
117	-0.03154	0.0137	0.02659	-0.02311
117.5	-0.03182	0.01356	0.02602	-0.02325
118	-0.03282	0.01413	0.02616	-0.02332
118.5	-0.03111	0.01364	0.0271	-0.02446
119	-0.03333	0.01335	0.02467	-0.02446
119.5	-0.03404	0.01335	0.02417	-0.02446
120	-0.03463	0.01234	0.08626	-0.02538
120.5	-0.03491	0.0598	0.22145	-0.02567
121	0.13646	0.11895	0.35968	-0.02553
121.5	0.36585	0.17722	0.49985	-0.02524
122	0.5976	0.24107	0.63712	-0.02496
122.5	0.84377	0.30316	0.76768	-0.02538
123	1.08184	0.36427	0.89777	-0.02538
123.5	1.31043	0.42582	0.96286	-0.02496
124	1.53385	0.4356	0.95527	-0.02516
124.5	1.57747	0.43835	0.95319	-0.02538
125	1.56407	0.43835	0.9478	-0.02596
125.5	1.56044	0.4318	0.94407	-0.02546
126	1.53571	0.42598	0.93511	-0.02489
126.5	1.52429	0.42158	0.93269	-0.02475
127	1.51956	0.42081	0.93984	-0.0254
127.5	1.51341	0.42235	0.94192	-0.02554
128	1.52308	0.41664	0.93192	-0.02575
128.5	1.52527	0.41224	0.92302	-0.02575
129	1.52319	0.41475	0.91874	-0.02596
129.5	1.51516	0.41749	0.91715	-0.02603
130	1.51571	0.41684	0.92199	-0.02632
130.5	1.51857	0.41244	0.9199	-0.02567
131	1.51736	0.40815	0.91649	-0.02581
131.5	1.51374	0.41233	0.91298	-0.02553
132	1.53747	0.41299	0.91188	-0.02524
132.5	1.54319	0.40848	0.91968	-0.02481
133	1.5389	0.40958	0.92284	-0.02496
133.5	1.52286	0.41101	0.91646	-0.02524
134	1.51022	0.41145	0.90844	-0.02581
134.5	1.51824	0.41299	0.9047	-0.02553
135	1.5167	0.40673	0.90305	-0.02589
135.5	1.50242	0.40684	0.90558	-0.02589
136	1.4944	0.40762	0.9047	-0.02675
136.5	1.49879	0.40498	0.90148	-0.02675
137	1.5033	0.40146	0.90159	-0.02646
137.5	1.50802	0.39784	0.89665	-0.0264
138	1.49593	0.39454	0.89676	-0.02604
138.5	1.49604	0.39849	0.9072	-0.02604
139	1.49802	0.39959	0.9061	-0.02619
139.5	1.5033	0.40181	0.89863	-0.02619
140	1.49626	0.39643	0.89441	-0.02611
140.5	1.49934	0.39566	0.88825	-0.02597
141	1.49681	0.39588	0.89441	-0.02597
141.5	1.51945	0.39984	0.8999	-0.02603
142	1.52835	0.39599	0.89452	-0.02546
142.5	1.51484	0.39203	0.891	-0.02554
143	1.50824	0.39103	0.88836	-0.02547
143.5	1.49791	0.38818	0.88736	-0.02584
144	1.49462	0.39125	0.89692	-0.02655
144.5	1.49659	0.39235	0.89725	-0.02633
145	1.48967	0.38609	0.89132	-0.02647
145.5	1.47571	0.384	0.88703	-0.02475
146	1.47527	0.38785	0.88374	-0.02597
146.5	1.48538	0.39042	0.88363	-0.02632
147	1.48791	0.38681	0.89056	-0.02596
147.5	1.48495	0.38308	0.88891	-0.02596
148	1.49681	0.38462	0.88616	-0.02596
148.5	1.48769	0.38714	0.8809	-0.02589
149	1.4811	0.38604	0.88013	-0.02375
149.5	1.47385	0.38429	0.88321	-0.02575
150	1.47132	0.38565	0.89123	-0.02575
150.5	1.47923	0.38364	0.7913	-0.02582
151	1.48352	0.34319	0.66723	-0.02582
151.5	1.3267	0.28699	0.54695	-0.02611
152	1.11913	0.23202	0.43314	-0.02618
152.5	0.91818	0.17951	0.31431	-0.02432
153	0.71565	0.1239	0.19354	-0.02654
153.5	0.50354	0.0716	0.06794	-0.0264
154	0.2867	0.01588	0.04062	-0.02697
154.5	0.07424	0.00135	0.03825	-0.02619
155	0.00457	-0.00021978	0.03725	-0.02626
155.5	-0.00265	-0.00151	0.03539	-0.02669
156	-0.00666	-0.00271	0.03482	-0.02484
156.5	-0.00959	-0.00414	0.03404	-0.02619
157	-0.01246	-0.00327	0.03311	-0.02533
157.5	-0.01475	-0.00542	0.03211	-0.0244
158	-0.01589	-0.00556	0.03146	-0.02503
158.5	-0.01803	-0.00613	0.03032	-0.02524
159	-0.02025	-0.00627	0.0296	-0.0246
159.5	-0.02082	-0.00678	0.02831	-0.02245
160	-0.02133	-0.00721	0.0276	-0.02438
160.5	-0.0219	-0.00535	0.02767	-0.02518
161	-0.02204	-0.00671	0.02724	-0.02582
161.5	-0.02382	-0.00786	0.02624	-0.02533
162	-0.02411	-0.00807	0.02552	-0.02519
162.5	-0.02425	-0.00735	0.02481	-0.02554
163	-0.02554	-0.00678	0.02402	-0.02425
163.5	-0.02546	-0.00649	0.02338	-0.02604
164	-0.0256	-0.00464	0.02166	-0.02597
164.5	-0.02611	-0.00735	0.02095	-0.02532
165	-0.02633	-0.0067	0.02038	-0.02567
165.5	-0.0269	-0.00649	0.01966	-0.02496
166	-0.02747	-0.00692	0.01966	-0.02481
166.5	-0.02782	-0.00678	0.01988	-0.02267
167	-0.02919	-0.00613	0.01916	-0.02396
167.5	-0.03004	-0.00427	0.01916	-0.02353
168	-0.03054	-0.00535	0.0193	-0.0241
168.5	-0.03068	-0.005	0.01916	-0.02438
169	-0.03111	-0.005	0.01866	-0.02496
169.5	-0.03154	-0.00586	0.01766	-0.0251
170	-0.0319	-0.00686	0.01666	-0.02353
170.5	-0.03147	-0.00779	0.01637	-0.02589
171	-0.03184	-0.00893	0.01565	-0.02603
171.5	-0.03226	-0.00971	0.01686	-0.0256
172	-0.03269	-0.01057	0.01586	-0.02546
172.5	-0.03298	-0.01171	0.01493	-0.02525
173	-0.03277	-0.01157	0.01464	-0.02497
173.5	-0.03234	-0.01129	0.01386	-0.02303
174	-0.0332	-0.01164	0.01414	-0.02518
174.5	-0.0332	-0.01121	0.01372	-0.02575
175	-0.03356	-0.01121	0.01472	-0.02632
175.5	-0.03385	-0.01092	0.01214	-0.02632
176	-0.03392	-0.01021	0.01178	-0.02703
176.5	-0.0347	-0.01049	0.01192	-0.02668
177	-0.03613	-0.01092	0.01314	-0.02568
177.5	-0.03678	-0.01078	0.01214	-0.02762
178	-0.03699	-0.01135	0.01192	-0.02662
178.5	-0.03705	-0.01178	0.01343	-0.02598
179	-0.03777	-0.01156	0.01214	-0.02584
179.5	-0.03712	-0.01127	0.01164	-0.02462
180	-0.03684	-0.01091	0.06436	-0.02519
180.5	-0.03669	0.01613	0.19894	-0.02519
181	0.11032	0.07732	0.3339	-0.02482
181.5	0.33216	0.13697	0.46311	-0.02547
182	0.54966	0.19419	0.59366	-0.02633
182.5	0.76629	0.25123	0.71033	-0.02669
183	0.97789	0.30708	0.83526	-0.02726
183.5	1.2038	0.36327	0.90836	-0.02747
184	1.42044	0.39221	0.90166	-0.02725
184.5	1.48	0.38616	0.89122	-0.02776
185	1.46055	0.38133	0.88496	-0.02697
185.5	1.45022	0.38291	0.87887	-0.02689
186	1.45187	0.38005	0.87923	-0.02724
186.5	1.45011	0.3772	0.88231	-0.02796
187	1.42835	0.37445	0.88286	-0.02824
187.5	1.41484	0.37445	0.87418	-0.02838
188	1.40615	0.37665	0.87055	-0.02838
188.5	1.42462	0.37731	0.8657	-0.02938
189	1.43308	0.37301	0.86743	-0.0291
189.5	1.42088	0.374	0.86686	-0.0291
190	1.42527	0.37422	0.86686	-0.02881
190.5	1.42527	0.37444	0.86169	-0.02853
191	1.44022	0.37224	0.8618	-0.02896
191.5	1.45912	0.36785	0.85965	-0.02924
192	1.4444	0.36971	0.85965	-0.0291
192.5	1.43451	0.36871	0.86623	-0.02946
193	1.4289	0.36509	0.86666	-0.02897
193.5	1.42418	0.36355	0.85681	-0.02882
194	1.43703	0.36322	0.85637	-0.02797
194.5	1.42703	0.36619	0.85331	-0.02697
195	1.41319	0.36773	0.85345	-0.02697
195.5	1.40341	0.36399	0.85863	-0.02719
196	1.40879	0.36399	0.8593	-0.02711
196.5	1.42374	0.36399	0.85343	-0.02754
197	1.42143	0.36487	0.85479	-0.02725
197.5	1.41099	0.3641	0.84948	-0.0284
198	1.41879	0.35904	0.85213	-0.02882
198.5	1.42308	0.35871	0.85414	-0.02897
199	1.4289	0.35871	0.85315	-0.02918
199.5	1.42989	0.35678	0.84418	-0.02903
200	1.41703	0.35546	0.84138	-0.02838
200.5	1.42813	0.35326	0.84459	-0.0291
201	1.42615	0.35568	0.85221	-0.02881
201.5	1.41044	0.35854	0.85235	-0.02867
202	1.40088	0.357	0.84863	-0.02888
202.5	1.40868	0.35634	0.84187	-0.02859
203	1.42033	0.3567	0.85216	-0.02802
203.5	1.41374	0.3578	0.8541	-0.02831
204	1.3956	0.35824	0.84953	-0.02816
204.5	1.40538	0.35451	0.84456	-0.02831
205	1.41813	0.35055	0.83855	-0.02916
205.5	1.43231	0.35308	0.83855	-0.02802
206	1.4267	0.3511	0.84487	-0.02816
206.5	1.42516	0.34959	0.84586	-0.02874
207	1.42352	0.34751	0.84127	-0.02859
207.5	1.41923	0.34816	0.83999	-0.02788
208	1.41341	0.35135	0.8352	-0.02774
208.5	1.41956	0.35388	0.8428	-0.02702
209	1.41176	0.35091	0.84708	-0.02767
209.5	1.41956	0.35146	0.84176	-0.02724
210	1.42055	0.34724	0.83613	-0.0271
210.5	1.41527	0.29914	0.83163	-0.02753
211	1.42022	0.24669	0.83342	-0.02789
211.5	1.41758	0.19154	0.76718	-0.02789
212	1.24341	0.13727	0.64912	-0.02818
212.5	1.04916	0.08302	0.5304	-0.0281
213	0.84343	0.02979	0.41631	-0.02875
213.5	0.64146	-0.01442	0.30049	-0.02889
214	0.44447	-0.02036	0.1864	-0.02789
214.5	0.24765	-0.02208	0.07045	-0.02767
215	0.04553	-0.02315	0.02381	-0.02781
215.5	0.00408	-0.02358	0.02088	-0.02781
216	-0.00208	-0.02358	0.01859	-0.02732
216.5	-0.00466	-0.02366	0.01723	-0.02681
217	-0.00531	-0.02223	0.01644	-0.02624
217.5	-0.00924	-0.02395	0.01594	-0.0271
218	-0.01168	-0.02395	0.01436	-0.02781
218.5	-0.01354	-0.02452	0.014	-0.02689
219	-0.01511	-0.0248	0.01315	-0.02603
219.5	-0.0174	-0.02474	0.01272	-0.02416
220	-0.01925	-0.02509	0.012	-0.02575
220.5	-0.02082	-0.02322	0.01121	-0.0266
221	-0.02382	-0.02508	0.01014	-0.02675
221.5	-0.02425	-0.02473	0.00978	-0.0266
222	-0.02404	-0.02458	0.00878	-0.02767
222.5	-0.02462	-0.02458	0.00814	-0.02838
223	-0.02476	-0.02522	0.00764	-0.02653
223.5	-0.02582	-0.02544	0.00628	-0.02859
224	-0.02603	-0.02415	0.00557	-0.02816
224.5	-0.0276	-0.02673	0.005	-0.02731
225	-0.02838	-0.02722	0.00378	-0.02645
225.5	-0.02981	-0.02722	0.0035	-0.02645
226	-0.03024	-0.02722	0.0035	-0.02659
226.5	-0.03053	-0.02679	0.00286	-0.02445
227	-0.03125	-0.02679	0.00322	-0.02632
227.5	-0.03162	-0.02451	0.0035	-0.02675
228	-0.03112	-0.02565	0.00265	-0.02754
228.5	-0.03177	-0.02487	0.00222	-0.02811
229	-0.03227	-0.02487	0.00193	-0.02768
229.5	-0.0317	-0.02487	0.00136	-0.02768
230	-0.03213	-0.02544	0.00157	-0.02625
230.5	-0.03191	-0.02565	0.000853846	-0.02746
231	-0.03205	-0.02471	0.000142857	-0.02689
231.5	-0.03212	-0.02679	0.000428571	-0.02618
232	-0.03226	-0.02757	0.000428571	-0.02675
232.5	-0.03233	-0.02771	-0.000351648	-0.02703
233	-0.03333	-0.02793	-0.000351648	-0.02703
233.5	-0.0324	-0.02765	-0.00149	-0.02502
234	-0.03189	-0.02779	-0.00135	-0.02738
234.5	-0.03211	-0.02587	-0.00193	-0.02796
235	-0.0329	-0.02766	-0.00165	-0.02881
235.5	-0.03269	-0.02766	-0.00215	-0.02838
236	-0.03255	-0.0278	-0.00201	-0.02838
236.5	-0.03263	-0.02758	-0.00259	-0.02767
237	-0.03399	-0.0273	-0.00253	-0.02503
237.5	-0.03486	-0.0273	-0.00289	-0.02711
238	-0.03507	-0.02529	-0.00296	-0.02697
238.5	-0.03521	-0.02751	-0.00396	-0.02689
239	-0.0357	-0.02751	-0.00389	-0.02618
239.5	-0.03585	-0.02687	-0.00368	-0.0256
240	-0.0357	-0.02687	-0.00375	-0.02646
240.5	-0.03556	-0.00455	0.11571	-0.02546
241	-0.02625	0.04924	0.24309	-0.02725
241.5	0.18523	0.10931	0.36767	-0.02711
242	0.39387	0.16646	0.48942	-0.0269
242.5	0.60069	0.22264	0.61851	-0.02769
243	0.79536	0.27796	0.74219	-0.02784
243.5	0.99238	0.33249	0.86271	-0.02798
244	1.19621	0.3638	0.86549	-0.02562
244.5	1.39044	0.36413	0.85593	-0.02768
245	1.37319	0.35886	0.84909	-0.02782
245.5	1.35659	0.35543	0.84923	-0.02768
246	1.34736	0.35422	0.84451	-0.02768
246.5	1.35495	0.35114	0.84021	-0.02833
247	1.34945	0.34884	0.83721	-0.02819
247.5	1.34165	0.34653	0.83171	-0.02632
248	1.34582	0.34774	0.82871	-0.02804
248.5	1.34626	0.35026	0.83556	-0.02826
249	1.34769	0.34941	0.839	-0.0279
249.5	1.35385	0.34809	0.8288	-0.0274
250	1.34209	0.34798	0.82752	-0.02718
250.5	1.3456	0.34754	0.82566	-0.02703
251	1.35231	0.34875	0.82458	-0.02703
251.5	1.33857	0.34589	0.82573	-0.02946
252	1.33516	0.34226	0.8243	-0.02838
252.5	1.33857	0.34155	0.82444	-0.02846
253	1.34055	0.34221	0.82252	-0.02854
253.5	1.34231	0.34036	0.81895	-0.02819
254	1.3367	0.33886	0.81644	-0.02804
254.5	1.32516	0.33684	0.82422	-0.02776
255	1.3333	0.33947	0.82722	-0.02719
255.5	1.33374	0.3409	0.81916	-0.02704
256	1.32582	0.33975	0.82002	-0.02711
256.5	1.32538	0.33854	0.8158	-0.02732
257	1.33165	0.33973	0.81637	-0.02781
257.5	1.33462	0.3409	0.82059	-0.02838
258	1.34582	0.34082	0.81875	-0.02796
258.5	1.33418	0.33678	0.81703	-0.02853
259	1.33297	0.33447	0.81767	-0.02938
259.5	1.34495	0.33612	0.81595	-0.02953
260	1.3356	0.3341	0.81365	-0.02953
260.5	1.32516	0.33199	0.82025	-0.02896
261	1.3289	0.33102	0.82082	-0.02838
261.5	1.33242	0.33477	0.81468	-0.02824
262	1.33484	0.33793	0.81325	-0.02745
262.5	1.3444	0.33804	0.80889	-0.02688
263	1.3356	0.33611	0.81219	-0.02696
263.5	1.33	0.33618	0.81756	-0.02696
264	1.33945	0.33696	0.81338	-0.02738
264.5	1.3422	0.33781	0.8111	-0.02732
265	1.32451	0.33726	0.80981	-0.02746
265.5	1.32571	0.33367	0.80645	-0.02711
266	1.33121	0.3311	0.8116	-0.02733
266.5	1.33725	0.32853	0.81833	-0.02754
267	1.34088	0.32716	0.81124	-0.02782
267.5	1.33846	0.32992	0.80867	-0.02804
268	1.33165	0.32778	0.80702	-0.02819
268.5	1.33725	0.3243	0.80573	-0.0279
269	1.3422	0.328	0.80673	-0.02804
269.5	1.3267	0.33123	0.81158	-0.02825
270	1.32813	0.33352	0.80886	-0.02811
270.5	1.33505	0.3112	0.80235	-0.02747
271	1.31077	0.26131	0.78682	-0.02697
271.5	1.13429	0.21253	0.70427	-0.02703
272	0.94862	0.16202	0.59483	-0.02711
272.5	0.75616	0.10782	0.48367	-0.0274
273	0.57141	0.05538	0.36508	-0.02768
273.5	0.3843	0.00124	0.25299	-0.02754
274	0.18076	-0.02779	0.14097	-0.02782
274.5	0.01301	-0.0323	0.04183	-0.02804
275	0.000428571	-0.03387	0.011	-0.02819
275.5	-0.00501	-0.03473	0.00914	-0.02797
276	-0.00895	-0.03544	0.00736	-0.02732
276.5	-0.01167	-0.03615	0.00479	-0.02675
277	-0.01124	-0.03437	0.00358	-0.0266
277.5	-0.01418	-0.03323	0.000359341	-0.02667
278	-0.01511	-0.03309	-0.000135165	-0.02716
278.5	-0.01619	-0.03316	-0.000717582	-0.02724
279	-0.01633	-0.03295	-0.00287	-0.02824
279.5	-0.01711	-0.03274	-0.00402	-0.0291
280	-0.01754	-0.03259	-0.00489	-0.02953
280.5	-0.01754	-0.0323	-0.00533	-0.02924
281	-0.02004	-0.03287	-0.00655	-0.02938
281.5	-0.02047	-0.0323	-0.00756	-0.0291
282	-0.0209	-0.03165	-0.00827	-0.02902
282.5	-0.02147	-0.03079	-0.00813	-0.02853
283	-0.02184	-0.03008	-0.00885	-0.02875
283.5	-0.02226	-0.02979	-0.00877	-0.02854
284	-0.02062	-0.02815	-0.00891	-0.02925
284.5	-0.02297	-0.02837	-0.00855	-0.02897
285	-0.02332	-0.02809	-0.0089	-0.02911
285.5	-0.02381	-0.02737	-0.00962	-0.02897
286	-0.02416	-0.02802	-0.00976	-0.02925
286.5	-0.02395	-0.02874	-0.00925	-0.0294
287	-0.02473	-0.02845	-0.00947	-0.02982
287.5	-0.02322	-0.02644	-0.01011	-0.02954
288	-0.02466	-0.02823	-0.01082	-0.02982
288.5	-0.02474	-0.0288	-0.01062	-0.02982
289	-0.02474	-0.02966	-0.00976	-0.02968
289.5	-0.02524	-0.02915	-0.00997	-0.02918
290	-0.02589	-0.02936	-0.01047	-0.02775
290.5	-0.02597	-0.02993	-0.01104	-0.02753
291	-0.02454	-0.02801	-0.01126	-0.02767
291.5	-0.02668	-0.0293	-0.01184	-0.02681
292	-0.02654	-0.02844	-0.01255	-0.02567
292.5	-0.02662	-0.02866	-0.01398	-0.02581
293	-0.02676	-0.0298	-0.01455	-0.02667
293.5	-0.02676	-0.02937	-0.01462	-0.02452
294	-0.0264	-0.02895	-0.01433	-0.02631
294.5	-0.02482	-0.02795	-0.01497	-0.02645
295	-0.02625	-0.03045	-0.01533	-0.02731
295.5	-0.02668	-0.03167	-0.01619	-0.02838
296	-0.02703	-0.03159	-0.01611	-0.02796
296.5	-0.02675	-0.03074	-0.0169	-0.02781
297	-0.02681	-0.03116	-0.01826	-0.02603
297.5	-0.02732	-0.03102	-0.0199	-0.02782
298	-0.02775	-0.02937	-0.02098	-0.02811
298.5	-0.02825	-0.03115	-0.02069	-0.0284
299	-0.02868	-0.03073	-0.02098	-0.02832
299.5	-0.02833	-0.03087	-0.02141	-0.02875
300	-0.02876	-0.03158	0.02409	-0.02832
300.5	-0.02926	-0.01664	0.15304	-0.0261
301	0.07722	0.02943	0.27571	-0.02824
301.5	0.28993	0.08201	0.39375	-0.02796
302	0.49129	0.13101	0.51199	-0.02767
302.5	0.68407	0.18044	0.62373	-0.02696
303	0.87279	0.22979	0.73738	-0.02681
303.5	1.07389	0.27893	0.80921	-0.02732
304	1.2656	0.31148	0.79871	-0.02618
304.5	1.34681	0.31248	0.79127	-0.02832
305	1.33604	0.31084	0.78626	-0.02846
305.5	1.32714	0.3064	0.7794	-0.02832
306	1.32264	0.30582	0.78182	-0.02875
306.5	1.32967	0.30282	0.78519	-0.02875
307	1.31593	0.29975	0.77975	-0.02832
307.5	1.31945	0.2986	0.77538	-0.02602
308	1.32407	0.30032	0.7701	-0.02746
308.5	1.30725	0.30382	0.7691	-0.02718
309	1.3033	0.30175	0.7696	-0.02775
309.5	1.31604	0.29996	0.77376	-0.02803
310	1.30736	0.30038	0.7704	-0.02782
310.5	1.30527	0.30181	0.76975	-0.02797
311	1.29604	0.3021	0.76567	-0.02511
311.5	1.30044	0.29896	0.76496	-0.0274
312	1.30143	0.2981	0.76967	-0.02768
312.5	1.29857	0.29767	0.77146	-0.0274
313	1.29824	0.29667	0.76288	-0.02711
313.5	1.30033	0.29453	0.7608	-0.02682
314	1.30802	0.29267	0.75715	-0.02625
314.5	1.31066	0.29546	0.75715	-0.02503
315	1.30066	0.29732	0.76258	-0.02646
315.5	1.30736	0.29889	0.76109	-0.02611
316	1.31264	0.29618	0.76137	-0.02597
316.5	1.29648	0.29675	0.76123	-0.02611
317	1.29736	0.29846	0.75787	-0.02646
317.5	1.30385	0.30018	0.76259	-0.02718
318	1.30242	0.2991	0.76688	-0.02582
318.5	1.30857	0.29653	0.76331	-0.0284
319	1.30066	0.29467	0.7598	-0.02875
319.5	1.29319	0.29066	0.75565	-0.02803
320	1.3056	0.29031	0.75307	-0.02789
320.5	1.30297	0.29188	0.75879	-0.02875
321	1.28747	0.29166	0.75944	-0.02896
321.5	1.29857	0.29009	0.75608	-0.02666
322	1.29747	0.2908	0.75349	-0.02816
322.5	1.30187	0.29066	0.74977	-0.02745
323	1.30615	0.29131	0.75849	-0.02802
323.5	1.29473	0.28988	0.76151	-0.02816
324	1.30231	0.28674	0.75578	-0.02753
324.5	1.30462	0.28638	0.75399	-0.0271
325	1.29	0.28524	0.75013	-0.02653
325.5	1.29319	0.28359	0.75042	-0.02781
326	1.29846	0.28352	0.75113	-0.02838
326.5	1.2989	0.2848	0.75471	-0.02824
327	1.30198	0.28737	0.75199	-0.0281
327.5	1.30308	0.28766	0.75343	-0.02781
328	1.30297	0.28609	0.7507	-0.02746
328.5	1.30857	0.28595	0.74963	-0.02846
329	1.30846	0.28595	0.75535	-0.02854
329.5	1.30407	0.28631	0.75829	-0.02868
330	1.29813	0.28696	0.75385	-0.02804
330.5	1.29077	0.25948	0.72223	-0.0279
331	1.28824	0.21499	0.61565	-0.02819
331.5	1.28879	0.16978	0.50892	-0.02868
332	1.1533	0.12386	0.40434	-0.02782
332.5	0.96747	0.0783	0.29089	-0.02782
333	0.78444	0.03195	0.18095	-0.02754
333.5	0.60801	-0.0167	0.07408	-0.0286
334	0.43192	-0.03801	-0.01004	-0.02889
334.5	0.24209	-0.0393	-0.01291	-0.0291
335	0.05911	-0.04023	-0.01405	-0.02896
335.5	0.00896	-0.04023	-0.01548	-0.02924
336	0.00237	-0.04052	-0.0162	-0.02931
336.5	-0.00313	-0.04066	-0.01669	-0.02988
337	-0.00386	-0.0398	-0.01526	-0.02974
337.5	-0.0063	-0.04009	-0.0182	-0.02953
338	-0.00709	-0.04096	-0.01855	-0.02896
338.5	-0.00824	-0.04175	-0.01984	-0.02881
339	-0.00903	-0.0429	-0.02041	-0.02838
339.5	-0.0086	-0.0432	-0.02119	-0.02881
340	-0.00768	-0.04299	-0.02198	-0.02796
340.5	-0.00746	-0.0447	-0.02076	-0.02738
341	-0.01132	-0.04543	-0.02326	-0.02681
341.5	-0.01268	-0.04564	-0.02391	-0.02738
342	-0.01354	-0.04513	-0.02405	-0.02746
342.5	-0.0144	-0.0457	-0.02405	-0.02789
343	-0.01511	-0.04605	-0.02464	-0.02725
343.5	-0.01611	-0.0467	-0.02592	-0.02768
344	-0.01475	-0.04642	-0.02442	-0.02825
344.5	-0.01675	-0.04613	-0.02642	-0.02918
345	-0.01746	-0.04599	-0.02656	-0.02846
345.5	-0.0176	-0.04635	-0.02699	-0.02853
346	-0.01789	-0.0457	-0.02699	-0.02853
346.5	-0.0176	-0.04549	-0.02663	-0.02881
347	-0.01689	-0.04564	-0.0262	-0.02867
347.5	-0.01503	-0.04564	-0.02534	-0.02853
348	-0.01676	-0.0457	-0.02748	-0.02789
348.5	-0.01654	-0.04578	-0.02763	-0.02797
349	-0.01646	-0.04564	-0.02748	-0.02797
349.5	-0.01646	-0.04571	-0.02805	-0.0284
350	-0.0166	-0.04564	-0.02863	-0.02754
350.5	-0.01703	-0.04505	-0.0292	-0.02719
351	-0.01581	-0.04505	-0.02891	-0.02662
351.5	-0.01796	-0.04542	-0.03048	-0.02668
352	-0.01818	-0.04585	-0.03099	-0.0276
352.5	-0.01854	-0.04648	-0.03142	-0.02711
353	-0.01897	-0.04712	-0.03213	-0.02711
353.5	-0.01982	-0.0472	-0.03199	-0.02818
354	-0.02068	-0.04764	-0.03207	-0.02881
354.5	-0.01919	-0.04735	-0.03229	-0.02938
355	-0.0209	-0.04707	-0.03287	-0.03024
355.5	-0.0209	-0.04649	-0.03251	-0.03024
356	-0.02147	-0.04592	-0.03322	-0.03096
356.5	-0.0214	-0.04657	-0.03322	-0.03096
357	-0.02154	-0.04707	-0.03351	-0.03081
357.5	-0.02168	-0.04721	-0.03329	-0.03096
358	-0.01938	-0.04578	-0.03364	-0.03124
358.5	-0.02124	-0.04692	-0.03364	-0.03118
359	-0.02053	-0.04692	-0.03492	-0.03111
359.5	-0.01981	-0.04743	-0.03521	-0.03146
360	-0.01989	-0.0284	-0.01468	-0.03118
360.5	-0.01938	0.01903	0.11143	-0.03154
361	0.06478	0.06789	0.23089	-0.03125
361.5	0.26788	0.11868	0.34799	-0.03119
362	0.46795	0.1644	0.46645	-0.03047
362.5	0.65477	0.21047	0.5872	-0.03033
363	0.83851	0.25812	0.70294	-0.02984
363.5	1.02882	0.28959	0.79957	-0.02984
364	1.21857	0.29216	0.78212	-0.02804
364.5	1.31484	0.29096	0.77568	-0.02884
365	1.30297	0.29224	0.77489	-0.02898
365.5	1.28495	0.29016	0.77618	-0.02933
366	1.29132	0.29088	0.76995	-0.02868
366.5	1.28923	0.2928	0.76652	-0.02832
367	1.28066	0.29115	0.75936	-0.0286
367.5	1.27484	0.28758	0.76652	-0.02624
368	1.28286	0.28543	0.76802	-0.02789
368.5	1.27626	0.285	0.76445	-0.02796
369	1.27033	0.28571	0.75844	-0.02718
369.5	1.26374	0.28678	0.75201	-0.02697
370	1.27527	0.28414	0.75287	-0.02625
370.5	1.2767	0.28286	0.75358	-0.02568
371	1.27253	0.28349	0.75723	-0.0239
371.5	1.26945	0.28436	0.75665	-0.02547
372	1.2767	0.28658	0.75614	-0.02555
372.5	1.27352	0.28114	0.75414	-0.02647
373	1.26989	0.27943	0.75865	-0.02725
373.5	1.2656	0.27957	0.7613	-0.02782
374	1.27099	0.279	0.76115	-0.02811
374.5	1.27176	0.27707	0.75443	-0.02632
375	1.27407	0.27613	0.74635	-0.02811
375.5	1.26868	0.27978	0.74586	-0.02789
376	1.27374	0.27935	0.74586	-0.02775
376.5	1.27637	0.27886	0.75057	-0.02689
377	1.26473	0.27835	0.74764	-0.0276
377.5	1.25868	0.27827	0.74735	-0.02775
378	1.26736	0.27899	0.7432	-0.02575
378.5	1.26495	0.28007	0.74892	-0.02824
379	1.26264	0.28149	0.75078	-0.0281
379.5	1.25473	0.27813	0.74935	-0.02796
380	1.25824	0.27655	0.74378	-0.02881
380.5	1.26374	0.27547	0.73905	-0.02853
381	1.26011	0.27705	0.73834	-0.02824
381.5	1.26209	0.27849	0.7427	-0.02616
382	1.26264	0.27705	0.74535	-0.02775
382.5	1.26396	0.27705	0.74349	-0.0274
383	1.27725	0.27627	0.74443	-0.02711
383.5	1.26659	0.27756	0.73991	-0.02676
384	1.26659	0.27821	0.74692	-0.0269
384.5	1.27615	0.27707	0.74908	-0.0269
385	1.26374	0.27713	0.74529	-0.02511
385.5	1.25615	0.27692	0.73991	-0.02718
386	1.26066	0.27607	0.73747	-0.02746
386.5	1.26242	0.27342	0.73676	-0.02789
387	1.26363	0.27514	0.74564	-0.02753
387.5	1.25802	0.27593	0.74349	-0.02724
388	1.25758	0.27464	0.74134	-0.02738
388.5	1.25989	0.27256	0.74105	-0.02545
389	1.25692	0.27485	0.74063	-0.02689
389.5	1.25659	0.27914	0.74364	-0.02696
390	1.25473	0.27735	0.74699	-0.0271
390.5	1.25692	0.26046	0.7123	-0.0276
391	1.25736	0.21668	0.60429	-0.02746
391.5	1.18769	0.17184	0.49813	-0.02732
392	1.01614	0.12713	0.39055	-0.02568
392.5	0.84775	0.08057	0.28311	-0.02818
393	0.66727	0.03451	0.1728	-0.02818
393.5	0.48201	-0.0107	0.06451	-0.02825
394	0.30243	-0.04059	-0.01876	-0.02825
394.5	0.12771	-0.04353	-0.02285	-0.0284
395	0.01274	-0.04316	-0.02542	-0.02782
395.5	0.00573	-0.04324	-0.02556	-0.0261
396	0.00129	-0.04303	-0.02664	-0.02782
396.5	-0.00136	-0.04303	-0.02821	-0.02797
397	-0.00336	-0.04418	-0.02749	-0.02746
397.5	-0.0048	-0.04447	-0.03008	-0.02675
398	-0.00616	-0.04368	-0.03014	-0.02732
398.5	-0.00774	-0.04384	-0.03086	-0.0284
399	-0.00881	-0.04369	-0.03265	-0.02897
399.5	-0.00924	-0.0442	-0.03314	-0.02954
400	-0.01024	-0.0442	-0.03371	-0.02968
400.5	-0.01053	-0.04355	-0.03243	-0.02982
401	-0.01145	-0.04325	-0.03429	-0.03025
401.5	-0.0121	-0.04384	-0.03486	-0.03025
402	-0.01303	-0.04354	-0.03514	-0.02997
402.5	-0.01425	-0.04397	-0.03592	-0.02968
403	-0.01497	-0.04397	-0.03692	-0.0304
403.5	-0.01468	-0.04441	-0.03757	-0.03025
404	-0.01482	-0.04391	-0.03585	-0.03068
404.5	-0.0149	-0.04449	-0.0387	-0.03103
405	-0.01462	-0.0442	-0.03921	-0.03046
405.5	-0.01462	-0.04348	-0.03964	-0.03018
406	-0.01504	-0.04262	-0.03986	-0.02946
406.5	-0.01519	-0.04203	-0.03971	-0.02938
407	-0.0159	-0.04131	-0.03986	-0.02924
407.5	-0.01525	-0.04131	-0.03771	-0.02932
408	-0.01589	-0.04058	-0.04008	-0.02975
408.5	-0.01703	-0.04044	-0.04071	-0.02982
409	-0.01703	-0.0413	-0.04086	-0.03032
409.5	-0.0166	-0.04158	-0.04035	-0.03046
410	-0.01667	-0.04173	-0.04107	-0.0306
410.5	-0.01581	-0.04195	-0.04113	-0.03082
411	-0.01532	-0.04195	-0.04048	-0.03054
411.5	-0.01597	-0.04238	-0.04242	-0.03025
412	-0.0156	-0.04253	-0.04242	-0.02975
412.5	-0.0161	-0.0421	-0.0427	-0.02903
413	-0.01624	-0.0424	-0.04299	-0.02889
413.5	-0.01618	-0.04233	-0.04299	-0.02811
414	-0.01667	-0.04168	-0.04313	-0.02789
414.5	-0.01481	-0.04211	-0.04164	-0.02738
415	-0.01681	-0.04225	-0.04343	-0.02732
415.5	-0.01675	-0.0419	-0.04365	-0.02832
416	-0.01611	-0.04162	-0.04373	-0.02918
416.5	-0.0164	-0.04089	-0.04344	-0.02968
417	-0.01682	-0.04096	-0.0433	-0.03025
417.5	-0.0174	-0.04181	-0.04344	-0.0304
418	-0.01567	-0.04196	-0.04114	-0.03125
418.5	-0.0171	-0.04152	-0.04335	-0.03089
419	-0.01767	-0.04202	-0.04399	-0.03075
419.5	-0.01838	-0.04296	-0.04505	-0.03003
420	-0.01824	-0.04324	-0.04563	-0.02924
420.5	-0.01867	-0.0082	0.0714	-0.02967
421	0.06686	0.0383	0.18978	-0.02967
421.5	0.27026	0.08737	0.30466	-0.0296
422	0.45326	0.1343	0.42354	-0.03003
422.5	0.63495	0.18209	0.53905	-0.03032
423	0.82882	0.23252	0.65279	-0.0306
423.5	1.01063	0.2793	0.76137	-0.03103
424	1.19044	0.2906	0.75644	-0.03089
424.5	1.29352	0.28996	0.75308	-0.03089
425	1.28121	0.28967	0.75544	-0.03053
425.5	1.27187	0.29045	0.74757	-0.0306
426	1.26626	0.28931	0.74264	-0.03018
426.5	1.26154	0.28559	0.7382	-0.03003
427	1.25989	0.28688	0.74485	-0.0306
427.5	1.25681	0.28788	0.74342	-0.03032
428	1.25747	0.28831	0.73977	-0.02925
428.5	1.25451	0.2853	0.72982	-0.02925
429	1.25989	0.28552	0.72854	-0.02911
429.5	1.26363	0.28673	0.73212	-0.02925
430	1.25154	0.28679	0.7377	-0.02982
430.5	1.25835	0.28321	0.73248	-0.0299
431	1.26242	0.2827	0.73069	-0.02968
431.5	1.24648	0.28364	0.72819	-0.03103
432	1.24824	0.28643	0.73548	-0.03146
432.5	1.25033	0.28221	0.73748	-0.03189
433	1.25011	0.282	0.73182	-0.03189
433.5	1.25714	0.28243	0.72396	-0.0316
434	1.24582	0.28373	0.72367	-0.03124
434.5	1.24989	0.28108	0.72618	-0.03132
435	1.25615	0.28122	0.73147	-0.03118
435.5	1.2467	0.28179	0.72854	-0.03111
436	1.23901	0.28057	0.72497	-0.03089
436.5	1.24923	0.28064	0.72454	-0.02997
437	1.2433	0.28	0.73169	-0.0304
437.5	1.2489	0.27949	0.73212	-0.03082
438	1.24165	0.27949	0.7274	-0.02868
438.5	1.24484	0.27835	0.72124	-0.02984
439	1.25	0.28229	0.71895	-0.02984
439.5	1.24396	0.28114	0.71773	-0.02955
440	1.24154	0.27821	0.72516	-0.03055
440.5	1.2444	0.27677	0.7218	-0.02984
441	1.2367	0.27863	0.72009	-0.02969
441.5	1.23791	0.27877	0.71923	-0.02768
442	1.23824	0.27633	0.72345	-0.02968
442.5	1.23857	0.27633	0.7251	-0.02968
443	1.23813	0.2754	0.72331	-0.03004
443.5	1.24011	0.27611	0.71723	-0.03011
444	1.23725	0.27525	0.71351	-0.03011
444.5	1.24637	0.27282	0.71365	-0.02968
445	1.24275	0.27626	0.72009	-0.02725
445.5	1.23901	0.27763	0.72001	-0.02847
446	1.24604	0.27856	0.71858	-0.02819
446.5	1.23736	0.27534	0.72037	-0.02782
447	1.22857	0.27707	0.71923	-0.02797
447.5	1.23813	0.27792	0.72388	-0.02811
448	1.23319	0.27513	0.72559	-0.02868
448.5	1.23747	0.27241	0.72044	-0.02754
449	1.22868	0.27162	0.71387	-0.0294
449.5	1.23154	0.27398	0.71215	-0.0296
450	1.23604	0.27312	0.71816	-0.02946
450.5	1.23132	0.23277	0.71737	-0.02918
451	1.22516	0.18914	0.61523	-0.02918
451.5	1.15725	0.14752	0.50665	-0.02875
452	0.98721	0.10253	0.40092	-0.02646
452.5	0.82321	0.05803	0.2972	-0.0284
453	0.64426	0.01382	0.19119	-0.02797
453.5	0.47175	-0.03481	0.07874	-0.02768
454	0.29876	-0.04203	-0.02648	-0.02711
454.5	0.12034	-0.04419	-0.03464	-0.02711
455	0.01259	-0.04548	-0.03549	-0.02682
455.5	0.0053	-0.04663	-0.03613	-0.02524
456	0.000791209	-0.04748	-0.03727	-0.02724
456.5	-0.00271	-0.04648	-0.03742	-0.02738
457	-0.00443	-0.04891	-0.03985	-0.02696
457.5	-0.00573	-0.0497	-0.0417	-0.02738
458	-0.00731	-0.04913	-0.0417	-0.02753
458.5	-0.00824	-0.04899	-0.04178	-0.02796
459	-0.0091	-0.04935	-0.04257	-0.02581
459.5	-0.00946	-0.04849	-0.04365	-0.02753
460	-0.00997	-0.04649	-0.0443	-0.02796
460.5	-0.01082	-0.04851	-0.04323	-0.0291
461	-0.01146	-0.04786	-0.04316	-0.02853
461.5	-0.01203	-0.04849	-0.04438	-0.0281
462	-0.01281	-0.04849	-0.04559	-0.02775
462.5	-0.0131	-0.04856	-0.04623	-0.02546
463	-0.01403	-0.04985	-0.04658	-0.0276
463.5	-0.01446	-0.04885	-0.04679	-0.0276
464	-0.01438	-0.0502	-0.04507	-0.02754
464.5	-0.01475	-0.05085	-0.04678	-0.0274
465	-0.01481	-0.05107	-0.04635	-0.02754
465.5	-0.01481	-0.05149	-0.04578	-0.02718
466	-0.01502	-0.052	-0.04549	-0.02474
466.5	-0.01452	-0.05186	-0.04578	-0.02602
467	-0.01437	-0.051	-0.04678	-0.02545
467.5	-0.01459	-0.05186	-0.046	-0.02559
468	-0.01488	-0.05214	-0.049	-0.02653
468.5	-0.01516	-0.05214	-0.04935	-0.0266
469	-0.01516	-0.052	-0.05049	-0.02697
469.5	-0.01496	-0.05135	-0.05121	-0.02597
470	-0.0156	-0.05107	-0.05035	-0.02798
470.5	-0.01546	-0.05192	-0.04992	-0.02805
471	-0.01532	-0.05186	-0.04756	-0.02784
471.5	-0.0151	-0.05164	-0.04892	-0.02733
472	-0.01503	-0.05149	-0.04935	-0.02768
472.5	-0.01425	-0.0517	-0.04907	-0.02718
473	-0.01397	-0.05249	-0.04914	-0.02846
473.5	-0.01332	-0.05327	-0.05058	-0.02946
474	-0.01289	-0.05342	-0.05145	-0.02981
474.5	-0.01303	-0.05385	-0.05002	-0.02989
475	-0.01311	-0.0537	-0.05288	-0.02946
475.5	-0.01297	-0.0542	-0.05353	-0.02946
476	-0.01425	-0.05499	-0.05468	-0.02975
476.5	-0.01525	-0.0547	-0.05503	-0.02918
477	-0.0154	-0.05442	-0.05459	-0.02918
477.5	-0.01618	-0.05527	-0.0543	-0.02932
478	-0.01675	-0.05499	-0.0533	-0.02924
478.5	-0.01689	-0.05492	-0.05516	-0.02924
479	-0.01732	-0.055	-0.05581	-0.0281
479.5	-0.01753	-0.05443	-0.05516	-0.0286
480	-0.01738	-0.05407	-0.05516	-0.02903

## Sheet: Figure 5e
X	Y
Light intensity (kW m-2)	H2 production (μmol h-1 cm-2)
0	0
0.425	3.6343
0.85	8.4137
1.275	12.7778
1.7	17.1678

## Sheet: Figure 6b
X	Y
Time (min)	C/C0
	Dark	Simulated sunlight	Visible light
-30	1	1	1
0	0.8637	0.85944	0.85605
30	0.86176	0.44344	0.54438
60	0.86452	0.20345	0.29251
90	0.86276	0.10306	0.14712
120	0.86296	0.03315	0.07442

[truncated: 9 more sheets: Figure 6c, Figure 6d, Figure 6e, Figure 7a, Figure 7b, Figure 7c, Figure 7d, Figure 7e, Figure 7f]
